# Supplementary material for: Proteomics to predict relapse in patients with myelodysplastic neoplasms undergoing allogeneic hematopoietic cell transplantation
Source: Biomark Res. 2024 Jan 25;12:10. doi: 10.1186/s40364-023-00550-0 (PMC10809608; doi:10.1186/s40364-023-00550-0)
Supplement: Supplementary file 2 — Supplementary Material 2: Gene set enrichment analysis pathways [file 40364_2023_550_MOESM2_ESM.xls]

NAME	GS<br> follow link to MSigDB	GS DETAILS	SIZE	ES	NES	NOM p-val	FDR q-val	FWER p-val	RANK AT MAX	LEADING EDGE
GO_GLUTAMATERGIC_SYNAPSE	GO_GLUTAMATERGIC_SYNAPSE	Details ...	19	-0.6412069	-1.8535728	0.0	0.21101204	0.085	139	tags=32%, list=11%, signal=35%
GO_DENDRITE_DEVELOPMENT	GO_DENDRITE_DEVELOPMENT	Details ...	15	-0.59797406	-1.8261309	0.0041841003	0.14303671	0.111	139	tags=33%, list=11%, signal=37%
GO_REGULATION_OF_INNATE_IMMUNE_RESPONSE	GO_REGULATION_OF_INNATE_IMMUNE_RESPONSE	Details ...	36	-0.6397143	-1.7518333	0.0	0.27621278	0.261	248	tags=47%, list=19%, signal=57%
GO_IMMUNE_RESPONSE_REGULATING_SIGNALING_PATHWAY	GO_IMMUNE_RESPONSE_REGULATING_SIGNALING_PATHWAY	Details ...	46	-0.64959115	-1.746259	0.002	0.22364949	0.276	248	tags=43%, list=19%, signal=52%
GO_NEGATIVE_REGULATION_OF_TRANSPORT	GO_NEGATIVE_REGULATION_OF_TRANSPORT	Details ...	18	-0.6607274	-1.7403402	0.0	0.19132018	0.288	142	tags=33%, list=11%, signal=37%
GO_PROTEIN_HOMODIMERIZATION_ACTIVITY	GO_PROTEIN_HOMODIMERIZATION_ACTIVITY	Details ...	28	-0.62788975	-1.7263564	0.01026694	0.18770413	0.333	148	tags=39%, list=11%, signal=43%
GO_PROTEIN_DIMERIZATION_ACTIVITY	GO_PROTEIN_DIMERIZATION_ACTIVITY	Details ...	35	-0.5968285	-1.7138003	0.0	0.18775198	0.365	148	tags=34%, list=11%, signal=38%
GO_REGULATION_OF_RESPONSE_TO_STRESS	GO_REGULATION_OF_RESPONSE_TO_STRESS	Details ...	85	-0.50225633	-1.7114775	0.0	0.16910583	0.37	251	tags=36%, list=19%, signal=42%
GO_MICROTUBULE_CYTOSKELETON	GO_MICROTUBULE_CYTOSKELETON	Details ...	20	-0.6782981	-1.7057934	0.0	0.16062516	0.384	210	tags=45%, list=16%, signal=53%
GO_CELL_ACTIVATION	GO_CELL_ACTIVATION	Details ...	84	-0.5618744	-1.7041078	0.002004008	0.14825585	0.39	187	tags=30%, list=14%, signal=32%
GO_DEVELOPMENTAL_PROCESS_INVOLVED_IN_REPRODUCTION	GO_DEVELOPMENTAL_PROCESS_INVOLVED_IN_REPRODUCTION	Details ...	16	-0.5741292	-1.6991045	0.0	0.14285582	0.4	139	tags=31%, list=11%, signal=35%
GO_SIGNAL_RELEASE	GO_SIGNAL_RELEASE	Details ...	17	-0.63911283	-1.6924311	0.012	0.1433701	0.424	139	tags=35%, list=11%, signal=39%
GO_REGULATION_OF_VESICLE_MEDIATED_TRANSPORT	GO_REGULATION_OF_VESICLE_MEDIATED_TRANSPORT	Details ...	30	-0.6562031	-1.6893705	0.0	0.1369317	0.429	139	tags=30%, list=11%, signal=33%
GO_IMMUNE_RESPONSE_REGULATING_CELL_SURFACE_RECEPTOR_SIGNALING_PATHWAY	GO_IMMUNE_RESPONSE_REGULATING_CELL_SURFACE_RECEPTOR_SIGNALING_PATHWAY	Details ...	35	-0.70254993	-1.6882719	0.004	0.12908795	0.432	213	tags=46%, list=16%, signal=53%
GO_REGULATION_OF_CYTOSKELETON_ORGANIZATION	GO_REGULATION_OF_CYTOSKELETON_ORGANIZATION	Details ...	20	-0.54418653	-1.6827679	0.004032258	0.12815808	0.45	73	tags=25%, list=6%, signal=26%
GO_REGULATION_OF_DEFENSE_RESPONSE	GO_REGULATION_OF_DEFENSE_RESPONSE	Details ...	52	-0.55667204	-1.6661795	0.0	0.14264557	0.491	248	tags=38%, list=19%, signal=46%
GO_SYNAPSE	GO_SYNAPSE	Details ...	40	-0.5168455	-1.6617142	0.01171875	0.14160778	0.51	139	tags=28%, list=11%, signal=30%
GO_REGULATION_OF_CELLULAR_LOCALIZATION	GO_REGULATION_OF_CELLULAR_LOCALIZATION	Details ...	41	-0.63129276	-1.6584431	0.001996008	0.13964993	0.522	142	tags=34%, list=11%, signal=37%
GO_MICROTUBULE_ORGANIZING_CENTER	GO_MICROTUBULE_ORGANIZING_CENTER	Details ...	16	-0.63994396	-1.6549063	0.0076923077	0.13680838	0.53	210	tags=38%, list=16%, signal=44%
GO_REGULATION_OF_CELL_DEVELOPMENT	GO_REGULATION_OF_CELL_DEVELOPMENT	Details ...	55	-0.40819985	-1.6533277	0.004032258	0.13282414	0.536	139	tags=22%, list=11%, signal=23%
GO_WOUND_HEALING	GO_WOUND_HEALING		29	-0.62483174	-1.6518028	0.0041237115	0.12755421	0.538	139	tags=34%, list=11%, signal=38%
GO_REGULATION_OF_CELL_ACTIVATION	GO_REGULATION_OF_CELL_ACTIVATION		49	-0.60141724	-1.6477058	0.0	0.12811615	0.549	55	tags=22%, list=4%, signal=23%
GO_REGULATION_OF_TRANSPORT	GO_REGULATION_OF_TRANSPORT		75	-0.5271525	-1.6476876	0.0	0.12262314	0.55	142	tags=25%, list=11%, signal=27%
GO_REGULATION_OF_INTRACELLULAR_TRANSPORT	GO_REGULATION_OF_INTRACELLULAR_TRANSPORT		20	-0.7516142	-1.6452531	0.001992032	0.12113466	0.56	139	tags=50%, list=11%, signal=55%
GO_REGULATION_OF_PROTEIN_LOCALIZATION	GO_REGULATION_OF_PROTEIN_LOCALIZATION		49	-0.5744605	-1.6404774	0.0	0.12300208	0.578	139	tags=29%, list=11%, signal=31%
GO_RIBONUCLEOTIDE_BINDING	GO_RIBONUCLEOTIDE_BINDING		61	-0.61730444	-1.6398219	0.004032258	0.11918669	0.578	149	tags=34%, list=11%, signal=37%
GO_INNATE_IMMUNE_RESPONSE	GO_INNATE_IMMUNE_RESPONSE		61	-0.5188001	-1.6377262	0.0020449897	0.11694516	0.582	248	tags=38%, list=19%, signal=44%
GO_DRUG_BINDING	GO_DRUG_BINDING		63	-0.58744764	-1.6370906	0.004016064	0.11328496	0.583	149	tags=32%, list=11%, signal=34%
GO_POSITIVE_REGULATION_OF_DEFENSE_RESPONSE	GO_POSITIVE_REGULATION_OF_DEFENSE_RESPONSE		40	-0.5748333	-1.6369238	0.0039525693	0.10953063	0.584	248	tags=38%, list=19%, signal=45%
GO_NEGATIVE_REGULATION_OF_IMMUNE_SYSTEM_PROCESS	GO_NEGATIVE_REGULATION_OF_IMMUNE_SYSTEM_PROCESS		30	-0.6072076	-1.618674	0.0114722755	0.12678857	0.641	60	tags=23%, list=5%, signal=24%
GO_KINASE_ACTIVITY	GO_KINASE_ACTIVITY		54	-0.5965678	-1.6179527	0.005952381	0.12404931	0.645	143	tags=31%, list=11%, signal=34%
GO_TRANSFERASE_ACTIVITY_TRANSFERRING_PHOSPHORUS_CONTAINING_GROUPS	GO_TRANSFERASE_ACTIVITY_TRANSFERRING_PHOSPHORUS_CONTAINING_GROUPS		54	-0.5965678	-1.6179527	0.005952381	0.12017278	0.645	143	tags=31%, list=11%, signal=34%
GO_NEGATIVE_REGULATION_OF_MULTICELLULAR_ORGANISMAL_PROCESS	GO_NEGATIVE_REGULATION_OF_MULTICELLULAR_ORGANISMAL_PROCESS		65	-0.43521276	-1.609055	0.004	0.12875447	0.658	139	tags=20%, list=11%, signal=21%
GO_REGULATION_OF_MULTI_ORGANISM_PROCESS	GO_REGULATION_OF_MULTI_ORGANISM_PROCESS		17	-0.5838523	-1.6089253	0.022312373	0.1251892	0.659	134	tags=24%, list=10%, signal=26%
GO_INTRACELLULAR_TRANSPORT	GO_INTRACELLULAR_TRANSPORT		36	-0.642109	-1.6085407	0.002020202	0.121977106	0.661	147	tags=39%, list=11%, signal=43%
GO_CYTOSKELETAL_PROTEIN_BINDING	GO_CYTOSKELETAL_PROTEIN_BINDING		22	-0.6171138	-1.6056374	0.01192843	0.121584	0.663	229	tags=55%, list=17%, signal=65%
GO_CELL_ACTIVATION_INVOLVED_IN_IMMUNE_RESPONSE	GO_CELL_ACTIVATION_INVOLVED_IN_IMMUNE_RESPONSE		43	-0.6470863	-1.6010588	0.0061601643	0.12372771	0.667	166	tags=37%, list=13%, signal=41%
GO_ADENYL_NUCLEOTIDE_BINDING	GO_ADENYL_NUCLEOTIDE_BINDING		57	-0.5826499	-1.5994809	0.005952381	0.12224968	0.671	149	tags=32%, list=11%, signal=34%
GO_REGULATION_OF_ESTABLISHMENT_OF_PROTEIN_LOCALIZATION	GO_REGULATION_OF_ESTABLISHMENT_OF_PROTEIN_LOCALIZATION		37	-0.58707875	-1.5975739	0.004048583	0.12109518	0.675	116	tags=27%, list=9%, signal=29%
GO_REGULATION_OF_IMMUNE_SYSTEM_PROCESS	GO_REGULATION_OF_IMMUNE_SYSTEM_PROCESS		102	-0.46947452	-1.5970317	0.0020120724	0.11874593	0.675	248	tags=31%, list=19%, signal=36%
GO_MYELOID_LEUKOCYTE_ACTIVATION	GO_MYELOID_LEUKOCYTE_ACTIVATION		39	-0.6853724	-1.5968646	0.0064935065	0.11615953	0.675	186	tags=41%, list=14%, signal=46%
GO_POSITIVE_REGULATION_OF_IMMUNE_EFFECTOR_PROCESS	GO_POSITIVE_REGULATION_OF_IMMUNE_EFFECTOR_PROCESS		18	-0.74298126	-1.5946062	0.006085193	0.11619622	0.683	145	tags=44%, list=11%, signal=49%
GO_POSITIVE_REGULATION_OF_CELL_ACTIVATION	GO_POSITIVE_REGULATION_OF_CELL_ACTIVATION		33	-0.6223984	-1.5931557	0.0040899795	0.11490668	0.687	55	tags=24%, list=4%, signal=25%
GO_REGULATION_OF_SECRETION	GO_REGULATION_OF_SECRETION		35	-0.6052833	-1.5928291	0.006185567	0.11272243	0.687	139	tags=31%, list=11%, signal=34%
GO_NEURON_PART	GO_NEURON_PART		54	-0.44466755	-1.5924189	0.012024048	0.110544585	0.687	186	tags=30%, list=14%, signal=33%
GO_REGULATION_OF_IMMUNE_EFFECTOR_PROCESS	GO_REGULATION_OF_IMMUNE_EFFECTOR_PROCESS		31	-0.60307103	-1.5916177	0.008048289	0.10890902	0.687	145	tags=32%, list=11%, signal=35%
GO_REGULATION_OF_CELLULAR_PROTEIN_LOCALIZATION	GO_REGULATION_OF_CELLULAR_PROTEIN_LOCALIZATION		27	-0.6110149	-1.589561	0.007843138	0.1095123	0.691	106	tags=30%, list=8%, signal=32%
GO_ACTIVATION_OF_IMMUNE_RESPONSE	GO_ACTIVATION_OF_IMMUNE_RESPONSE		52	-0.53075874	-1.5888973	0.01010101	0.1079699	0.692	248	tags=35%, list=19%, signal=41%
GO_ACTIVATION_OF_INNATE_IMMUNE_RESPONSE	GO_ACTIVATION_OF_INNATE_IMMUNE_RESPONSE		25	-0.65074605	-1.5858583	0.006085193	0.10911608	0.699	277	tags=52%, list=21%, signal=65%
GO_EXOCYTOSIS	GO_EXOCYTOSIS		43	-0.6410864	-1.5838449	0.0064102565	0.10911273	0.7	166	tags=37%, list=13%, signal=41%
GO_LEUKOCYTE_MEDIATED_IMMUNITY	GO_LEUKOCYTE_MEDIATED_IMMUNITY		49	-0.5897641	-1.5822281	0.0124223605	0.10857643	0.704	166	tags=35%, list=13%, signal=38%
GO_POSTSYNAPSE	GO_POSTSYNAPSE		24	-0.5675364	-1.5768148	0.017208412	0.11225271	0.717	137	tags=29%, list=10%, signal=32%
GO_RESPONSE_TO_CYTOKINE	GO_RESPONSE_TO_CYTOKINE		64	-0.53531224	-1.5752563	0.00625	0.11238144	0.722	287	tags=45%, list=22%, signal=55%
GO_PROTEIN_DOMAIN_SPECIFIC_BINDING	GO_PROTEIN_DOMAIN_SPECIFIC_BINDING		18	-0.643568	-1.5751725	0.013916501	0.110380076	0.722	307	tags=61%, list=23%, signal=79%
GO_IMMUNE_EFFECTOR_PROCESS	GO_IMMUNE_EFFECTOR_PROCESS		67	-0.5340747	-1.572621	0.007905139	0.11094792	0.727	145	tags=28%, list=11%, signal=30%
GO_SECRETION	GO_SECRETION		72	-0.5405079	-1.5694017	0.006198347	0.11220917	0.734	141	tags=28%, list=11%, signal=29%
GO_REGULATION_OF_IMMUNE_RESPONSE	GO_REGULATION_OF_IMMUNE_RESPONSE		74	-0.4906406	-1.5652426	0.016194332	0.1156132	0.745	248	tags=35%, list=19%, signal=41%
GO_REGULATION_OF_T_CELL_ACTIVATION	GO_REGULATION_OF_T_CELL_ACTIVATION		26	-0.6089633	-1.5649474	0.012048192	0.1143002	0.747	55	tags=23%, list=4%, signal=24%
GO_POSITIVE_REGULATION_OF_ESTABLISHMENT_OF_PROTEIN_LOCALIZATION	GO_POSITIVE_REGULATION_OF_ESTABLISHMENT_OF_PROTEIN_LOCALIZATION		28	-0.5934639	-1.561371	0.006355932	0.116317764	0.753	106	tags=25%, list=8%, signal=27%
GO_TRANSMEMBRANE_TRANSPORT	GO_TRANSMEMBRANE_TRANSPORT		23	-0.6424991	-1.5596071	0.015473888	0.116177134	0.757	229	tags=48%, list=17%, signal=57%
GO_CELLULAR_RESPONSE_TO_HORMONE_STIMULUS	GO_CELLULAR_RESPONSE_TO_HORMONE_STIMULUS		29	-0.6739984	-1.5593204	0.017612524	0.11462469	0.757	202	tags=48%, list=15%, signal=56%
GO_RESPONSE_TO_HORMONE	GO_RESPONSE_TO_HORMONE		38	-0.5967707	-1.5587755	0.016	0.11314127	0.758	202	tags=39%, list=15%, signal=45%
GO_MYELOID_LEUKOCYTE_MEDIATED_IMMUNITY	GO_MYELOID_LEUKOCYTE_MEDIATED_IMMUNITY		32	-0.71693695	-1.5573909	0.01268499	0.11305359	0.762	166	tags=44%, list=13%, signal=49%
GO_POSITIVE_REGULATION_OF_IMMUNE_RESPONSE	GO_POSITIVE_REGULATION_OF_IMMUNE_RESPONSE		60	-0.50934976	-1.5563214	0.015873017	0.112223454	0.763	248	tags=35%, list=19%, signal=41%
GO_REGIONALIZATION	GO_REGIONALIZATION		15	-0.51927966	-1.5557114	0.025	0.11106997	0.765	217	tags=33%, list=16%, signal=39%
GO_COAGULATION	GO_COAGULATION		20	-0.6896648	-1.5555991	0.020242915	0.10963712	0.766	99	tags=35%, list=8%, signal=37%
GO_LEUKOCYTE_CELL_CELL_ADHESION	GO_LEUKOCYTE_CELL_CELL_ADHESION		26	-0.61102724	-1.5552757	0.01814516	0.10832479	0.767	55	tags=23%, list=4%, signal=24%
GO_CYTOSKELETAL_PART	GO_CYTOSKELETAL_PART		28	-0.54610133	-1.5535522	0.018329939	0.10857177	0.77	210	tags=39%, list=16%, signal=46%
GO_ANTIGEN_RECEPTOR_MEDIATED_SIGNALING_PATHWAY	GO_ANTIGEN_RECEPTOR_MEDIATED_SIGNALING_PATHWAY		23	-0.6738073	-1.552853	0.025096525	0.107705176	0.771	238	tags=43%, list=18%, signal=52%
GO_PHAGOCYTOSIS	GO_PHAGOCYTOSIS		23	-0.5903918	-1.552542	0.022132797	0.10654834	0.771	60	tags=26%, list=5%, signal=27%
GO_FC_RECEPTOR_SIGNALING_PATHWAY	GO_FC_RECEPTOR_SIGNALING_PATHWAY		19	-0.7656673	-1.5519092	0.0061099795	0.10548178	0.771	213	tags=68%, list=16%, signal=80%
GO_POSITIVE_REGULATION_OF_CELL_CELL_ADHESION	GO_POSITIVE_REGULATION_OF_CELL_CELL_ADHESION		20	-0.637198	-1.5510132	0.022132797	0.10498551	0.772	55	tags=25%, list=4%, signal=26%
GO_RESPONSE_TO_ABIOTIC_STIMULUS	GO_RESPONSE_TO_ABIOTIC_STIMULUS		41	-0.56724894	-1.5503328	0.011857707	0.10407151	0.773	142	tags=34%, list=11%, signal=37%
GO_SECRETORY_VESICLE	GO_SECRETORY_VESICLE		41	-0.56483954	-1.5496281	0.012820513	0.103097044	0.773	166	tags=29%, list=13%, signal=32%
GO_DEFENSE_RESPONSE	GO_DEFENSE_RESPONSE		88	-0.47588804	-1.5452969	0.010141988	0.106329314	0.787	248	tags=34%, list=19%, signal=39%
GO_MULTICELLULAR_ORGANISMAL_HOMEOSTASIS	GO_MULTICELLULAR_ORGANISMAL_HOMEOSTASIS		17	-0.5847471	-1.5409659	0.021235522	0.109683394	0.794	141	tags=35%, list=11%, signal=39%
GO_SECRETORY_GRANULE	GO_SECRETORY_GRANULE		38	-0.55778617	-1.540061	0.020920502	0.10927274	0.796	166	tags=29%, list=13%, signal=32%
GO_POSITIVE_REGULATION_OF_DEVELOPMENTAL_PROCESS	GO_POSITIVE_REGULATION_OF_DEVELOPMENTAL_PROCESS		86	-0.38950065	-1.5396016	0.006	0.1083553	0.797	145	tags=21%, list=11%, signal=22%
GO_REGULATION_OF_CELL_ADHESION	GO_REGULATION_OF_CELL_ADHESION		51	-0.43989673	-1.5395936	0.007858546	0.106983714	0.797	60	tags=16%, list=5%, signal=16%
GO_SECOND_MESSENGER_MEDIATED_SIGNALING	GO_SECOND_MESSENGER_MEDIATED_SIGNALING		18	-0.59719473	-1.5385855	0.026748972	0.10643492	0.798	28	tags=22%, list=2%, signal=22%
GO_POSITIVE_REGULATION_OF_PROTEOLYSIS	GO_POSITIVE_REGULATION_OF_PROTEOLYSIS		23	-0.564863	-1.5385805	0.025316456	0.105120905	0.798	332	tags=52%, list=25%, signal=69%
GO_REGULATION_OF_HORMONE_LEVELS	GO_REGULATION_OF_HORMONE_LEVELS		19	-0.5486458	-1.5383141	0.03353057	0.10408237	0.799	128	tags=21%, list=10%, signal=23%
GO_POSITIVE_REGULATION_OF_MULTICELLULAR_ORGANISMAL_PROCESS	GO_POSITIVE_REGULATION_OF_MULTICELLULAR_ORGANISMAL_PROCESS		102	-0.3636476	-1.5371319	0.0020876827	0.104122065	0.803	145	tags=19%, list=11%, signal=19%
GO_DENDRITIC_TREE	GO_DENDRITIC_TREE		17	-0.56797314	-1.5356231	0.028455285	0.10447021	0.806	137	tags=35%, list=10%, signal=39%
GO_PROTEIN_PHOSPHORYLATION	GO_PROTEIN_PHOSPHORYLATION		109	-0.46342653	-1.5350955	0.0020491802	0.10367596	0.808	238	tags=33%, list=18%, signal=37%
GO_REGULATION_OF_ACTIN_FILAMENT_BASED_PROCESS	GO_REGULATION_OF_ACTIN_FILAMENT_BASED_PROCESS		23	-0.479874	-1.5349573	0.014256619	0.10256872	0.808	177	tags=30%, list=13%, signal=35%
GO_VESICLE_LUMEN	GO_VESICLE_LUMEN		21	-0.63178504	-1.5342424	0.02886598	0.101923145	0.808	117	tags=29%, list=9%, signal=31%
GO_POSITIVE_REGULATION_OF_CELL_DIFFERENTIATION	GO_POSITIVE_REGULATION_OF_CELL_DIFFERENTIATION		61	-0.4296414	-1.5338948	0.012121212	0.101127066	0.808	134	tags=23%, list=10%, signal=24%
GO_PROTEIN_TYROSINE_KINASE_ACTIVITY	GO_PROTEIN_TYROSINE_KINASE_ACTIVITY		28	-0.60740477	-1.5317479	0.03557312	0.10193202	0.812	53	tags=25%, list=4%, signal=25%
GO_PROTEIN_KINASE_ACTIVITY	GO_PROTEIN_KINASE_ACTIVITY		50	-0.5658615	-1.5287904	0.024096385	0.103591636	0.821	142	tags=30%, list=11%, signal=32%
GO_POSITIVE_REGULATION_OF_CELL_DEVELOPMENT	GO_POSITIVE_REGULATION_OF_CELL_DEVELOPMENT		40	-0.41964692	-1.5287449	0.017441861	0.102465175	0.821	109	tags=20%, list=8%, signal=21%
GO_SYNAPSE_PART	GO_SYNAPSE_PART		31	-0.5280632	-1.5276898	0.026209677	0.10241704	0.822	139	tags=29%, list=11%, signal=32%
GO_POSITIVE_REGULATION_OF_LEUKOCYTE_CELL_CELL_ADHESION	GO_POSITIVE_REGULATION_OF_LEUKOCYTE_CELL_CELL_ADHESION		19	-0.6458738	-1.5264593	0.034343433	0.10251725	0.823	55	tags=26%, list=4%, signal=27%
GO_NEGATIVE_REGULATION_OF_RESPONSE_TO_STIMULUS	GO_NEGATIVE_REGULATION_OF_RESPONSE_TO_STIMULUS		78	-0.42350334	-1.5254761	0.008196721	0.102604724	0.824	134	tags=19%, list=10%, signal=20%
GO_PROTEIN_SERINE_THREONINE_KINASE_ACTIVITY	GO_PROTEIN_SERINE_THREONINE_KINASE_ACTIVITY		23	-0.6231643	-1.5250571	0.040983606	0.10182586	0.825	248	tags=48%, list=19%, signal=58%
GO_POSITIVE_REGULATION_OF_IMMUNE_SYSTEM_PROCESS	GO_POSITIVE_REGULATION_OF_IMMUNE_SYSTEM_PROCESS		80	-0.47756118	-1.5242676	0.014056225	0.10152613	0.825	248	tags=33%, list=19%, signal=38%
GO_REGULATION_OF_CELL_DIFFERENTIATION	GO_REGULATION_OF_CELL_DIFFERENTIATION		93	-0.37567917	-1.5231978	0.0061601643	0.1014902	0.826	139	tags=20%, list=11%, signal=21%
GO_REGULATION_OF_BODY_FLUID_LEVELS	GO_REGULATION_OF_BODY_FLUID_LEVELS		26	-0.60525113	-1.5218521	0.026156941	0.10160184	0.828	99	tags=31%, list=8%, signal=33%
GO_RESPONSE_TO_NITROGEN_COMPOUND	GO_RESPONSE_TO_NITROGEN_COMPOUND		42	-0.5492601	-1.5211902	0.01	0.10112953	0.829	137	tags=29%, list=10%, signal=31%
GO_CELLULAR_PROTEIN_CONTAINING_COMPLEX_ASSEMBLY	GO_CELLULAR_PROTEIN_CONTAINING_COMPLEX_ASSEMBLY		22	-0.5738431	-1.5206239	0.031578947	0.10039861	0.829	332	tags=50%, list=25%, signal=66%
GO_CELLULAR_RESPONSE_TO_NITROGEN_COMPOUND	GO_CELLULAR_RESPONSE_TO_NITROGEN_COMPOUND		31	-0.633934	-1.5205743	0.012170386	0.09942798	0.829	202	tags=42%, list=15%, signal=48%
GO_PROTEIN_MODIFICATION_BY_SMALL_PROTEIN_CONJUGATION_OR_REMOVAL	GO_PROTEIN_MODIFICATION_BY_SMALL_PROTEIN_CONJUGATION_OR_REMOVAL		21	-0.58275187	-1.5189588	0.03526971	0.09998569	0.829	307	tags=52%, list=23%, signal=67%
GO_CELLULAR_RESPONSE_TO_BIOTIC_STIMULUS	GO_CELLULAR_RESPONSE_TO_BIOTIC_STIMULUS		16	-0.61183226	-1.5165316	0.040567953	0.10104973	0.831	106	tags=19%, list=8%, signal=20%
GO_RESPONSE_TO_PEPTIDE	GO_RESPONSE_TO_PEPTIDE		25	-0.66640246	-1.5143434	0.014344262	0.102047585	0.834	137	tags=44%, list=10%, signal=48%
GO_REGULATION_OF_LYMPHOCYTE_ACTIVATION	GO_REGULATION_OF_LYMPHOCYTE_ACTIVATION		35	-0.55523103	-1.513984	0.02739726	0.10147472	0.835	55	tags=20%, list=4%, signal=20%
GO_ION_TRANSPORT	GO_ION_TRANSPORT		30	-0.609874	-1.5133086	0.029126214	0.10113158	0.838	148	tags=33%, list=11%, signal=37%
GO_RESPONSE_TO_WOUNDING	GO_RESPONSE_TO_WOUNDING		39	-0.49886465	-1.5130359	0.027310925	0.100510575	0.839	187	tags=31%, list=14%, signal=35%
GO_POSITIVE_REGULATION_OF_PEPTIDE_SECRETION	GO_POSITIVE_REGULATION_OF_PEPTIDE_SECRETION		18	-0.6158171	-1.5119166	0.019396551	0.10050863	0.841	223	tags=33%, list=17%, signal=40%
GO_POSITIVE_REGULATION_OF_CELLULAR_PROTEIN_LOCALIZATION	GO_POSITIVE_REGULATION_OF_CELLULAR_PROTEIN_LOCALIZATION		21	-0.597219	-1.5108619	0.01953125	0.10038184	0.842	106	tags=33%, list=8%, signal=36%
GO_ACTIN_CYTOSKELETON	GO_ACTIN_CYTOSKELETON		15	-0.67253107	-1.5101238	0.024291499	0.10007578	0.842	73	tags=40%, list=6%, signal=42%
GO_CYTOKINE_MEDIATED_SIGNALING_PATHWAY	GO_CYTOKINE_MEDIATED_SIGNALING_PATHWAY		48	-0.53971803	-1.5093994	0.027944112	0.099922046	0.843	224	tags=42%, list=17%, signal=48%
GO_REGULATION_OF_NERVOUS_SYSTEM_DEVELOPMENT	GO_REGULATION_OF_NERVOUS_SYSTEM_DEVELOPMENT		53	-0.38390154	-1.5092613	0.01980198	0.09916816	0.843	139	tags=21%, list=11%, signal=22%
GO_REGULATION_OF_LEUKOCYTE_MEDIATED_IMMUNITY	GO_REGULATION_OF_LEUKOCYTE_MEDIATED_IMMUNITY		15	-0.7231165	-1.5090213	0.010080645	0.09844251	0.844	129	tags=47%, list=10%, signal=51%
GO_POSITIVE_REGULATION_OF_MOLECULAR_FUNCTION	GO_POSITIVE_REGULATION_OF_MOLECULAR_FUNCTION		73	-0.5141109	-1.5088528	0.008064516	0.097666256	0.844	251	tags=37%, list=19%, signal=43%
GO_REGULATION_OF_RESPONSE_TO_EXTERNAL_STIMULUS	GO_REGULATION_OF_RESPONSE_TO_EXTERNAL_STIMULUS		53	-0.43923837	-1.5083511	0.029880479	0.09739032	0.844	187	tags=23%, list=14%, signal=25%
GO_CELL_PROJECTION_ORGANIZATION	GO_CELL_PROJECTION_ORGANIZATION		61	-0.38618144	-1.5082129	0.023210831	0.0966667	0.844	217	tags=25%, list=16%, signal=28%
GO_CELLULAR_RESPONSE_TO_ENDOGENOUS_STIMULUS	GO_CELLULAR_RESPONSE_TO_ENDOGENOUS_STIMULUS		70	-0.4332162	-1.5074834	0.018292682	0.096472725	0.844	217	tags=26%, list=16%, signal=29%
GO_PATTERN_RECOGNITION_RECEPTOR_SIGNALING_PATHWAY	GO_PATTERN_RECOGNITION_RECEPTOR_SIGNALING_PATHWAY		17	-0.6502886	-1.5074576	0.020283977	0.09565516	0.844	277	tags=53%, list=21%, signal=66%
GO_RESPONSE_TO_ORGANIC_CYCLIC_COMPOUND	GO_RESPONSE_TO_ORGANIC_CYCLIC_COMPOUND		38	-0.4736648	-1.5061458	0.022540983	0.09599129	0.845	186	tags=24%, list=14%, signal=27%
GO_POSITIVE_REGULATION_OF_PEPTIDASE_ACTIVITY	GO_POSITIVE_REGULATION_OF_PEPTIDASE_ACTIVITY		15	-0.6439113	-1.5058502	0.03177966	0.09550681	0.845	287	tags=53%, list=22%, signal=67%
GO_CELL_CELL_ADHESION	GO_CELL_CELL_ADHESION		49	-0.48718137	-1.5056574	0.024048096	0.09484012	0.846	106	tags=20%, list=8%, signal=21%
GO_CELLULAR_CHEMICAL_HOMEOSTASIS	GO_CELLULAR_CHEMICAL_HOMEOSTASIS		28	-0.5042078	-1.505334	0.04296875	0.094364256	0.847	43	tags=14%, list=3%, signal=14%
GO_REGULATION_OF_TRANSMEMBRANE_TRANSPORT	GO_REGULATION_OF_TRANSMEMBRANE_TRANSPORT		17	-0.6845799	-1.5046746	0.027777778	0.094014555	0.848	142	tags=41%, list=11%, signal=46%
GO_HOMEOSTATIC_PROCESS	GO_HOMEOSTATIC_PROCESS		56	-0.46517208	-1.5041435	0.014112903	0.093780525	0.85	142	tags=23%, list=11%, signal=25%
GO_REGULATION_OF_ION_TRANSPORT	GO_REGULATION_OF_ION_TRANSPORT		24	-0.6309887	-1.5039692	0.03359684	0.093186595	0.851	142	tags=33%, list=11%, signal=37%
GO_T_CELL_RECEPTOR_SIGNALING_PATHWAY	GO_T_CELL_RECEPTOR_SIGNALING_PATHWAY		18	-0.6740959	-1.5021485	0.04660194	0.0938571	0.853	213	tags=44%, list=16%, signal=52%
GO_ION_HOMEOSTASIS	GO_ION_HOMEOSTASIS		28	-0.5221258	-1.5007002	0.052427184	0.09431775	0.853	68	tags=18%, list=5%, signal=18%
GO_POSITIVE_REGULATION_OF_LOCOMOTION	GO_POSITIVE_REGULATION_OF_LOCOMOTION		33	-0.55034745	-1.4966468	0.051172707	0.09691136	0.859	139	tags=27%, list=11%, signal=30%
GO_REGULATION_OF_CELL_MORPHOGENESIS	GO_REGULATION_OF_CELL_MORPHOGENESIS		23	-0.48713973	-1.495895	0.024048096	0.09679963	0.86	177	tags=30%, list=13%, signal=35%
GO_CELLULAR_HOMEOSTASIS	GO_CELLULAR_HOMEOSTASIS		30	-0.4917012	-1.4939425	0.041420117	0.097726576	0.863	43	tags=13%, list=3%, signal=13%
GO_ION_TRANSMEMBRANE_TRANSPORT	GO_ION_TRANSMEMBRANE_TRANSPORT		17	-0.68709886	-1.4934293	0.031496063	0.09745728	0.863	148	tags=41%, list=11%, signal=46%
GO_CELL_CELL_SIGNALING	GO_CELL_CELL_SIGNALING		69	-0.3998954	-1.4917339	0.03522505	0.098118305	0.865	239	tags=26%, list=18%, signal=30%
GO_PROTEIN_CATABOLIC_PROCESS	GO_PROTEIN_CATABOLIC_PROCESS		22	-0.52587587	-1.4902357	0.057971016	0.098735064	0.865	332	tags=45%, list=25%, signal=60%
GO_INTERSPECIES_INTERACTION_BETWEEN_ORGANISMS	GO_INTERSPECIES_INTERACTION_BETWEEN_ORGANISMS		38	-0.54033697	-1.489581	0.038306452	0.09862629	0.866	315	tags=45%, list=24%, signal=57%
GO_LIPID_METABOLIC_PROCESS	GO_LIPID_METABOLIC_PROCESS		29	-0.4813469	-1.4889748	0.018595042	0.098491356	0.868	119	tags=24%, list=9%, signal=26%
GO_PATTERN_SPECIFICATION_PROCESS	GO_PATTERN_SPECIFICATION_PROCESS		17	-0.45924476	-1.4888116	0.035564855	0.09790592	0.868	217	tags=29%, list=16%, signal=35%
GO_PROTEIN_MODIFICATION_BY_SMALL_PROTEIN_CONJUGATION	GO_PROTEIN_MODIFICATION_BY_SMALL_PROTEIN_CONJUGATION		19	-0.5753984	-1.4856086	0.045454547	0.10008845	0.873	307	tags=53%, list=23%, signal=68%
GO_REGULATION_OF_METAL_ION_TRANSPORT	GO_REGULATION_OF_METAL_ION_TRANSPORT		17	-0.7125218	-1.4833304	0.0390625	0.10101564	0.875	142	tags=47%, list=11%, signal=52%
GO_PEPTIDYL_TYROSINE_MODIFICATION	GO_PEPTIDYL_TYROSINE_MODIFICATION		46	-0.5116573	-1.4821309	0.03529412	0.1013682	0.878	76	tags=20%, list=6%, signal=20%
GO_REGULATION_OF_CYTOSOLIC_CALCIUM_ION_CONCENTRATION	GO_REGULATION_OF_CYTOSOLIC_CALCIUM_ION_CONCENTRATION		17	-0.64726186	-1.4808294	0.0562249	0.10181042	0.88	43	tags=24%, list=3%, signal=24%
GO_CELLULAR_RESPONSE_TO_PEPTIDE	GO_CELLULAR_RESPONSE_TO_PEPTIDE		20	-0.72545844	-1.4773643	0.03265306	0.10385793	0.884	137	tags=50%, list=10%, signal=55%
GO_POSITIVE_REGULATION_OF_LYMPHOCYTE_ACTIVATION	GO_POSITIVE_REGULATION_OF_LYMPHOCYTE_ACTIVATION		26	-0.5986446	-1.474957	0.04743083	0.10521814	0.887	55	tags=23%, list=4%, signal=24%
GO_POSITIVE_REGULATION_OF_CELL_ADHESION	GO_POSITIVE_REGULATION_OF_CELL_ADHESION		34	-0.49028376	-1.4746484	0.03041825	0.104899496	0.887	60	tags=18%, list=5%, signal=18%
GO_PROTEIN_LOCALIZATION_TO_MEMBRANE	GO_PROTEIN_LOCALIZATION_TO_MEMBRANE		18	-0.60670006	-1.4746022	0.01734104	0.10420294	0.887	264	tags=56%, list=20%, signal=69%
GO_LYMPHOCYTE_ACTIVATION	GO_LYMPHOCYTE_ACTIVATION		45	-0.5047367	-1.4731187	0.033663366	0.10492984	0.888	76	tags=18%, list=6%, signal=18%
GO_POSITIVE_REGULATION_OF_HYDROLASE_ACTIVITY	GO_POSITIVE_REGULATION_OF_HYDROLASE_ACTIVITY		29	-0.5102074	-1.471956	0.019607844	0.10525809	0.889	251	tags=38%, list=19%, signal=46%
GO_REGULATION_OF_CELL_CELL_ADHESION	GO_REGULATION_OF_CELL_CELL_ADHESION		31	-0.5378127	-1.470599	0.033932135	0.10590004	0.89	106	tags=23%, list=8%, signal=24%
GO_T_CELL_ACTIVATION	GO_T_CELL_ACTIVATION		35	-0.53042024	-1.4688451	0.032786883	0.10665	0.892	76	tags=20%, list=6%, signal=21%
GO_CELLULAR_ION_HOMEOSTASIS	GO_CELLULAR_ION_HOMEOSTASIS		26	-0.5136538	-1.4685714	0.059642147	0.10613261	0.892	43	tags=15%, list=3%, signal=16%
GO_CATION_TRANSPORT	GO_CATION_TRANSPORT		25	-0.6279596	-1.4677228	0.047058824	0.106199116	0.894	142	tags=36%, list=11%, signal=40%
GO_IDENTICAL_PROTEIN_BINDING	GO_IDENTICAL_PROTEIN_BINDING		62	-0.4546158	-1.4629543	0.024340771	0.10955603	0.9	185	tags=31%, list=14%, signal=34%
GO_CELLULAR_MACROMOLECULE_CATABOLIC_PROCESS	GO_CELLULAR_MACROMOLECULE_CATABOLIC_PROCESS		23	-0.4901977	-1.4620278	0.06004141	0.10964997	0.901	332	tags=43%, list=25%, signal=57%
GO_NEURON_PROJECTION	GO_NEURON_PROJECTION		38	-0.40124187	-1.4615728	0.03206413	0.10924625	0.901	229	tags=32%, list=17%, signal=37%
GO_CATION_TRANSMEMBRANE_TRANSPORT	GO_CATION_TRANSMEMBRANE_TRANSPORT		16	-0.67890435	-1.4595581	0.039215688	0.11025458	0.901	142	tags=38%, list=11%, signal=42%
GO_METAL_ION_TRANSPORT	GO_METAL_ION_TRANSPORT		20	-0.65399724	-1.4593086	0.050880626	0.10970687	0.901	142	tags=40%, list=11%, signal=44%
GO_REGULATION_OF_CELLULAR_RESPONSE_TO_STRESS	GO_REGULATION_OF_CELLULAR_RESPONSE_TO_STRESS		36	-0.47220656	-1.4570554	0.03805497	0.111050874	0.904	333	tags=47%, list=25%, signal=61%
GO_POSITIVE_REGULATION_OF_TRANSPORT	GO_POSITIVE_REGULATION_OF_TRANSPORT		51	-0.47879136	-1.4555744	0.036144577	0.111685894	0.905	137	tags=20%, list=10%, signal=21%
GO_CYTOKINE_PRODUCTION	GO_CYTOKINE_PRODUCTION		45	-0.5217647	-1.4547461	0.058	0.111932024	0.907	134	tags=27%, list=10%, signal=29%
GO_RESPONSE_TO_ENDOGENOUS_STIMULUS	GO_RESPONSE_TO_ENDOGENOUS_STIMULUS		78	-0.40250036	-1.4530692	0.024489796	0.11279453	0.912	139	tags=18%, list=11%, signal=19%
GO_POSITIVE_REGULATION_OF_CATALYTIC_ACTIVITY	GO_POSITIVE_REGULATION_OF_CATALYTIC_ACTIVITY		59	-0.49260736	-1.4518502	0.027888447	0.11321089	0.912	251	tags=36%, list=19%, signal=42%
GO_HEAD_DEVELOPMENT	GO_HEAD_DEVELOPMENT		29	-0.42470965	-1.4516268	0.041749503	0.11267698	0.912	258	tags=34%, list=20%, signal=42%
GO_REGULATION_OF_PROTEIN_SERINE_THREONINE_KINASE_ACTIVITY	GO_REGULATION_OF_PROTEIN_SERINE_THREONINE_KINASE_ACTIVITY		27	-0.54260105	-1.4498857	0.052208837	0.11338357	0.912	333	tags=56%, list=25%, signal=73%
GO_POSITIVE_REGULATION_OF_PROTEIN_METABOLIC_PROCESS	GO_POSITIVE_REGULATION_OF_PROTEIN_METABOLIC_PROCESS		91	-0.41535208	-1.4475635	0.01996008	0.114978194	0.916	251	tags=32%, list=19%, signal=37%
GO_POSITIVE_REGULATION_OF_PHOSPHORUS_METABOLIC_PROCESS	GO_POSITIVE_REGULATION_OF_PHOSPHORUS_METABOLIC_PROCESS		72	-0.46743014	-1.4470353	0.032719836	0.11483612	0.916	248	tags=35%, list=19%, signal=40%
GO_CELLULAR_PROTEIN_CATABOLIC_PROCESS	GO_CELLULAR_PROTEIN_CATABOLIC_PROCESS		20	-0.4979872	-1.4458854	0.062893085	0.11514471	0.917	332	tags=45%, list=25%, signal=59%
GO_CHROMATIN	GO_CHROMATIN		20	-0.63699985	-1.4440019	0.06490872	0.11604877	0.921	277	tags=55%, list=21%, signal=69%
GO_REGULATION_OF_CELLULAR_CATABOLIC_PROCESS	GO_REGULATION_OF_CELLULAR_CATABOLIC_PROCESS		25	-0.5181247	-1.4439199	0.051124744	0.11546519	0.921	333	tags=60%, list=25%, signal=79%
GO_CENTRAL_NERVOUS_SYSTEM_DEVELOPMENT	GO_CENTRAL_NERVOUS_SYSTEM_DEVELOPMENT		42	-0.40725115	-1.4439083	0.032786883	0.1147871	0.921	258	tags=31%, list=20%, signal=37%
GO_WHOLE_MEMBRANE	GO_WHOLE_MEMBRANE		64	-0.44077745	-1.4425423	0.02414487	0.115455225	0.922	166	tags=27%, list=13%, signal=29%
GO_RESPONSE_TO_PEPTIDE_HORMONE	GO_RESPONSE_TO_PEPTIDE_HORMONE		21	-0.6781698	-1.4401094	0.06412826	0.11703732	0.923	137	tags=48%, list=10%, signal=52%
GO_NON_MEMBRANE_SPANNING_PROTEIN_TYROSINE_KINASE_ACTIVITY	GO_NON_MEMBRANE_SPANNING_PROTEIN_TYROSINE_KINASE_ACTIVITY		18	-0.7202788	-1.4396155	0.057026476	0.11685364	0.923	43	tags=33%, list=3%, signal=34%
GO_REGULATION_OF_CATABOLIC_PROCESS	GO_REGULATION_OF_CATABOLIC_PROCESS		29	-0.5042407	-1.4383016	0.059880238	0.117365815	0.925	333	tags=55%, list=25%, signal=72%
GO_REGULATION_OF_MAP_KINASE_ACTIVITY	GO_REGULATION_OF_MAP_KINASE_ACTIVITY		24	-0.5525991	-1.4358774	0.06903353	0.11888932	0.929	333	tags=58%, list=25%, signal=77%
GO_DIVALENT_INORGANIC_CATION_TRANSPORT	GO_DIVALENT_INORGANIC_CATION_TRANSPORT		16	-0.7141924	-1.4345363	0.046747968	0.11948136	0.931	142	tags=50%, list=11%, signal=55%
GO_REGULATION_OF_PEPTIDE_SECRETION	GO_REGULATION_OF_PEPTIDE_SECRETION		24	-0.5576588	-1.4343282	0.05907173	0.11902473	0.932	223	tags=33%, list=17%, signal=39%
GO_CHEMICAL_HOMEOSTASIS	GO_CHEMICAL_HOMEOSTASIS		37	-0.48849288	-1.4342355	0.058467742	0.11839847	0.932	142	tags=22%, list=11%, signal=24%
GO_REGULATION_OF_PHOSPHORUS_METABOLIC_PROCESS	GO_REGULATION_OF_PHOSPHORUS_METABOLIC_PROCESS		85	-0.43913257	-1.4323137	0.028688524	0.11938066	0.932	149	tags=24%, list=11%, signal=25%
GO_DIVALENT_INORGANIC_CATION_HOMEOSTASIS	GO_DIVALENT_INORGANIC_CATION_HOMEOSTASIS		19	-0.58726746	-1.4315037	0.0729783	0.11937434	0.932	43	tags=21%, list=3%, signal=21%
GO_ACTIN_FILAMENT_BASED_PROCESS	GO_ACTIN_FILAMENT_BASED_PROCESS		30	-0.46718568	-1.4286976	0.05773196	0.12130652	0.933	229	tags=37%, list=17%, signal=43%
GO_ENVELOPE	GO_ENVELOPE		17	-0.66463804	-1.4264553	0.052301254	0.12265253	0.935	148	tags=41%, list=11%, signal=46%
GO_CELLULAR_MACROMOLECULE_LOCALIZATION	GO_CELLULAR_MACROMOLECULE_LOCALIZATION		48	-0.46682373	-1.4263924	0.044	0.122024894	0.935	147	tags=25%, list=11%, signal=27%
GO_REGULATION_OF_CELL_PROJECTION_ORGANIZATION	GO_REGULATION_OF_CELL_PROJECTION_ORGANIZATION		38	-0.42198652	-1.4261383	0.07114624	0.1216115	0.935	139	tags=21%, list=11%, signal=23%
GO_PROTEIN_AUTOPHOSPHORYLATION	GO_PROTEIN_AUTOPHOSPHORYLATION		33	-0.64246047	-1.4254321	0.075664625	0.12155862	0.935	142	tags=36%, list=11%, signal=40%
GO_PEPTIDYL_AMINO_ACID_MODIFICATION	GO_PEPTIDYL_AMINO_ACID_MODIFICATION		78	-0.49899727	-1.4243151	0.05942623	0.12179263	0.935	146	tags=24%, list=11%, signal=26%
GO_TRANSMEMBRANE_RECEPTOR_PROTEIN_TYROSINE_KINASE_SIGNALING_PATHWAY	GO_TRANSMEMBRANE_RECEPTOR_PROTEIN_TYROSINE_KINASE_SIGNALING_PATHWAY		55	-0.43565133	-1.4242259	0.048484847	0.12119569	0.935	147	tags=22%, list=11%, signal=24%
GO_GLIAL_CELL_DIFFERENTIATION	GO_GLIAL_CELL_DIFFERENTIATION		16	-0.5140933	-1.4216143	0.056420233	0.122878194	0.938	76	tags=19%, list=6%, signal=20%
GO_REGULATION_OF_PROTEIN_MODIFICATION_PROCESS	GO_REGULATION_OF_PROTEIN_MODIFICATION_PROCESS		86	-0.43820632	-1.4202471	0.035343036	0.123423204	0.94	149	tags=24%, list=11%, signal=26%
GO_METAL_ION_HOMEOSTASIS	GO_METAL_ION_HOMEOSTASIS		23	-0.52874345	-1.4201733	0.083333336	0.12281952	0.94	43	tags=17%, list=3%, signal=18%
GO_POSITIVE_REGULATION_OF_TRANSFERASE_ACTIVITY	GO_POSITIVE_REGULATION_OF_TRANSFERASE_ACTIVITY		39	-0.5714429	-1.4196835	0.057377048	0.1225211	0.941	149	tags=31%, list=11%, signal=34%
GO_REGULATION_OF_ANATOMICAL_STRUCTURE_MORPHOGENESIS	GO_REGULATION_OF_ANATOMICAL_STRUCTURE_MORPHOGENESIS		62	-0.35645005	-1.4190474	0.038539555	0.12251873	0.941	145	tags=21%, list=11%, signal=22%
GO_POSITIVE_REGULATION_OF_KINASE_ACTIVITY	GO_POSITIVE_REGULATION_OF_KINASE_ACTIVITY		37	-0.5672269	-1.4188144	0.055900622	0.12208036	0.941	149	tags=30%, list=11%, signal=33%
GO_CELLULAR_RESPONSE_TO_PEPTIDE_HORMONE_STIMULUS	GO_CELLULAR_RESPONSE_TO_PEPTIDE_HORMONE_STIMULUS		18	-0.7313007	-1.415785	0.07	0.12425763	0.948	137	tags=56%, list=10%, signal=61%
GO_CELLULAR_RESPONSE_TO_OXYGEN_CONTAINING_COMPOUND	GO_CELLULAR_RESPONSE_TO_OXYGEN_CONTAINING_COMPOUND		57	-0.48454097	-1.4151568	0.06262231	0.12409523	0.948	137	tags=25%, list=10%, signal=26%
GO_POSTTRANSCRIPTIONAL_REGULATION_OF_GENE_EXPRESSION	GO_POSTTRANSCRIPTIONAL_REGULATION_OF_GENE_EXPRESSION		16	-0.6723285	-1.4113435	0.07392197	0.12682204	0.952	235	tags=56%, list=18%, signal=68%
GO_CELL_SUBSTRATE_ADHESION	GO_CELL_SUBSTRATE_ADHESION		26	-0.430249	-1.4107177	0.05068226	0.12672801	0.952	60	tags=19%, list=5%, signal=20%
GO_MITOCHONDRION	GO_MITOCHONDRION		28	-0.51307195	-1.4098336	0.076271184	0.12687063	0.953	251	tags=36%, list=19%, signal=43%
GO_REGULATION_OF_INFLAMMATORY_RESPONSE	GO_REGULATION_OF_INFLAMMATORY_RESPONSE		23	-0.5138152	-1.4089966	0.07952286	0.12698129	0.954	117	tags=22%, list=9%, signal=23%
GO_MITOTIC_CELL_CYCLE	GO_MITOTIC_CELL_CYCLE		29	-0.4590685	-1.4082435	0.060416665	0.12701586	0.955	213	tags=31%, list=16%, signal=36%
GO_INORGANIC_ION_TRANSMEMBRANE_TRANSPORT	GO_INORGANIC_ION_TRANSMEMBRANE_TRANSPORT		15	-0.6875238	-1.407642	0.06560636	0.12691106	0.955	142	tags=40%, list=11%, signal=44%
GO_POSITIVE_REGULATION_OF_CYTOKINE_PRODUCTION	GO_POSITIVE_REGULATION_OF_CYTOKINE_PRODUCTION		33	-0.45147827	-1.4072778	0.06048387	0.12659438	0.955	224	tags=27%, list=17%, signal=32%
GO_CYTOPLASMIC_VESICLE_PART	GO_CYTOPLASMIC_VESICLE_PART		59	-0.44240624	-1.4023021	0.050813008	0.1312205	0.96	166	tags=25%, list=13%, signal=28%
GO_ERK1_AND_ERK2_CASCADE	GO_ERK1_AND_ERK2_CASCADE		17	-0.47375876	-1.4004463	0.04518664	0.13233516	0.962	8	tags=12%, list=1%, signal=12%
GO_MYELOID_CELL_DIFFERENTIATION	GO_MYELOID_CELL_DIFFERENTIATION		15	-0.5467636	-1.4004252	0.09643606	0.1317089	0.962	134	tags=33%, list=10%, signal=37%
GO_ENZYME_LINKED_RECEPTOR_PROTEIN_SIGNALING_PATHWAY	GO_ENZYME_LINKED_RECEPTOR_PROTEIN_SIGNALING_PATHWAY		75	-0.3693221	-1.3999513	0.042168673	0.13155392	0.963	147	tags=19%, list=11%, signal=20%
GO_NEGATIVE_REGULATION_OF_SIGNALING	GO_NEGATIVE_REGULATION_OF_SIGNALING		66	-0.38777056	-1.3990303	0.034412954	0.13168763	0.964	134	tags=17%, list=10%, signal=18%
GO_RESPONSE_TO_BIOTIC_STIMULUS	GO_RESPONSE_TO_BIOTIC_STIMULUS		48	-0.45514086	-1.3980972	0.057259712	0.13190207	0.965	248	tags=29%, list=19%, signal=35%
GO_PEPTIDE_SECRETION	GO_PEPTIDE_SECRETION		29	-0.53819984	-1.3958861	0.07515658	0.13350824	0.966	128	tags=28%, list=10%, signal=30%
GO_TAXIS	GO_TAXIS		48	-0.394029	-1.3948872	0.07355865	0.13380034	0.968	202	tags=23%, list=15%, signal=26%
GO_POSITIVE_REGULATION_OF_PROTEIN_MODIFICATION_PROCESS	GO_POSITIVE_REGULATION_OF_PROTEIN_MODIFICATION_PROCESS		71	-0.43818817	-1.3930476	0.05811623	0.13490455	0.97	248	tags=34%, list=19%, signal=39%
GO_MEMBRANE_REGION	GO_MEMBRANE_REGION		28	-0.55107343	-1.3915288	0.05894309	0.13567773	0.97	166	tags=32%, list=13%, signal=36%
GO_REGULATION_OF_TRANSFERASE_ACTIVITY	GO_REGULATION_OF_TRANSFERASE_ACTIVITY		45	-0.5250253	-1.3908935	0.071428575	0.13574228	0.97	149	tags=29%, list=11%, signal=31%
GO_CELLULAR_COMPONENT_MORPHOGENESIS	GO_CELLULAR_COMPONENT_MORPHOGENESIS		56	-0.38283086	-1.389136	0.047034767	0.1368806	0.971	229	tags=30%, list=17%, signal=35%
GO_CELL_CHEMOTAXIS	GO_CELL_CHEMOTAXIS		23	-0.48409876	-1.3885888	0.1042471	0.13680485	0.971	190	tags=30%, list=14%, signal=35%
GO_REGULATION_OF_KINASE_ACTIVITY	GO_REGULATION_OF_KINASE_ACTIVITY		43	-0.51905143	-1.3885815	0.06365503	0.13617086	0.971	149	tags=28%, list=11%, signal=30%
GO_KINASE_BINDING	GO_KINASE_BINDING		33	-0.5626152	-1.388214	0.079166666	0.13579497	0.971	248	tags=42%, list=19%, signal=51%
GO_CELL_MORPHOGENESIS_INVOLVED_IN_DIFFERENTIATION	GO_CELL_MORPHOGENESIS_INVOLVED_IN_DIFFERENTIATION		39	-0.39486176	-1.3879746	0.08627451	0.13539714	0.971	217	tags=28%, list=16%, signal=33%
GO_LEUKOCYTE_PROLIFERATION	GO_LEUKOCYTE_PROLIFERATION		26	-0.47405535	-1.387484	0.077844314	0.13522278	0.971	43	tags=15%, list=3%, signal=16%
GO_TRANSCRIPTION_FACTOR_BINDING	GO_TRANSCRIPTION_FACTOR_BINDING		23	-0.58783793	-1.3858212	0.13402061	0.13626517	0.972	274	tags=48%, list=21%, signal=59%
GO_CYTOSKELETON_ORGANIZATION	GO_CYTOSKELETON_ORGANIZATION		35	-0.45267174	-1.3855828	0.06896552	0.13586001	0.972	229	tags=34%, list=17%, signal=40%
GO_SOMATODENDRITIC_COMPARTMENT	GO_SOMATODENDRITIC_COMPARTMENT		28	-0.46224442	-1.3827877	0.08928572	0.137954	0.974	137	tags=25%, list=10%, signal=27%
GO_NEURON_DEVELOPMENT	GO_NEURON_DEVELOPMENT		59	-0.3184736	-1.380852	0.04117647	0.13919462	0.975	148	tags=17%, list=11%, signal=18%
GO_INTRACELLULAR_PROTEIN_TRANSPORT	GO_INTRACELLULAR_PROTEIN_TRANSPORT		22	-0.52132195	-1.380492	0.09670782	0.13885061	0.975	147	tags=32%, list=11%, signal=35%
GO_NEGATIVE_REGULATION_OF_PHOSPHORYLATION	GO_NEGATIVE_REGULATION_OF_PHOSPHORYLATION		18	-0.5442258	-1.3778969	0.07157464	0.14057465	0.975	8	tags=17%, list=1%, signal=17%
GO_CATALYTIC_COMPLEX	GO_CATALYTIC_COMPLEX		16	-0.5564576	-1.3774146	0.10766046	0.14031349	0.975	299	tags=63%, list=23%, signal=80%
GO_CELL_JUNCTION	GO_CELL_JUNCTION		38	-0.45617402	-1.3765037	0.09572301	0.14065039	0.976	137	tags=21%, list=10%, signal=23%
GO_NUCLEAR_CHROMOSOME	GO_NUCLEAR_CHROMOSOME		17	-0.59127253	-1.3764807	0.138	0.14004183	0.976	277	tags=47%, list=21%, signal=59%
GO_CELL_PART_MORPHOGENESIS	GO_CELL_PART_MORPHOGENESIS		35	-0.37434185	-1.3700497	0.06530612	0.14578986	0.978	148	tags=23%, list=11%, signal=25%
GO_CELL_CYCLE_PHASE_TRANSITION	GO_CELL_CYCLE_PHASE_TRANSITION		15	-0.49782228	-1.3683977	0.11802575	0.14684716	0.978	213	tags=33%, list=16%, signal=39%
GO_REGULATION_OF_TRANS_SYNAPTIC_SIGNALING	GO_REGULATION_OF_TRANS_SYNAPTIC_SIGNALING		20	-0.51213855	-1.3670046	0.1	0.14775191	0.978	139	tags=30%, list=11%, signal=33%
GO_PROTEOLYSIS	GO_PROTEOLYSIS		62	-0.4087191	-1.3659987	0.091836736	0.14818782	0.979	251	tags=31%, list=19%, signal=36%
GO_CYTOKINE_SECRETION	GO_CYTOKINE_SECRETION		17	-0.5785411	-1.3637096	0.08902691	0.14975141	0.979	223	tags=41%, list=17%, signal=49%
GO_POSITIVE_REGULATION_OF_CELLULAR_COMPONENT_ORGANIZATION	GO_POSITIVE_REGULATION_OF_CELLULAR_COMPONENT_ORGANIZATION		63	-0.33398193	-1.362466	0.04225352	0.15030894	0.979	149	tags=17%, list=11%, signal=19%
GO_POSITIVE_REGULATION_OF_PROTEIN_SERINE_THREONINE_KINASE_ACTIVITY	GO_POSITIVE_REGULATION_OF_PROTEIN_SERINE_THREONINE_KINASE_ACTIVITY		22	-0.5110336	-1.3609188	0.11332008	0.15131842	0.981	333	tags=55%, list=25%, signal=72%
GO_RNA_BINDING	GO_RNA_BINDING		17	-0.6322335	-1.3578988	0.15182187	0.15355663	0.983	190	tags=47%, list=14%, signal=54%
GO_SIGNAL_TRANSDUCTION_BY_PROTEIN_PHOSPHORYLATION	GO_SIGNAL_TRANSDUCTION_BY_PROTEIN_PHOSPHORYLATION		54	-0.3953828	-1.35782	0.045454547	0.15299147	0.983	248	tags=31%, list=19%, signal=37%
GO_REGULATION_OF_PROTEIN_CATABOLIC_PROCESS	GO_REGULATION_OF_PROTEIN_CATABOLIC_PROCESS		15	-0.5776915	-1.3562717	0.11320755	0.15379395	0.985	332	tags=60%, list=25%, signal=79%
GO_CELL_CYCLE	GO_CELL_CYCLE		46	-0.42725605	-1.3562362	0.11983471	0.15319008	0.985	277	tags=37%, list=21%, signal=45%
GO_PROTEIN_CONTAINING_COMPLEX_BINDING	GO_PROTEIN_CONTAINING_COMPLEX_BINDING		46	-0.42946237	-1.356184	0.111788616	0.15258141	0.985	202	tags=24%, list=15%, signal=27%
GO_BIOLOGICAL_ADHESION	GO_BIOLOGICAL_ADHESION		91	-0.33068144	-1.3559226	0.044573642	0.15221192	0.985	106	tags=13%, list=8%, signal=13%
GO_CELL_PROJECTION_PART	GO_CELL_PROJECTION_PART		34	-0.3837085	-1.3552984	0.06720977	0.15221274	0.985	137	tags=21%, list=10%, signal=22%
GO_RESPONSE_TO_OXYGEN_CONTAINING_COMPOUND	GO_RESPONSE_TO_OXYGEN_CONTAINING_COMPOUND		73	-0.421548	-1.3537678	0.07920792	0.15307543	0.985	139	tags=22%, list=11%, signal=23%
GO_REGULATION_OF_HEMOPOIESIS	GO_REGULATION_OF_HEMOPOIESIS		22	-0.51659244	-1.3536726	0.097510375	0.15256947	0.985	134	tags=32%, list=10%, signal=35%
GO_REGULATION_OF_LEUKOCYTE_PROLIFERATION	GO_REGULATION_OF_LEUKOCYTE_PROLIFERATION		22	-0.46688077	-1.352731	0.1042471	0.15296975	0.985	28	tags=14%, list=2%, signal=14%
GO_PROTEIN_CONTAINING_COMPLEX_ASSEMBLY	GO_PROTEIN_CONTAINING_COMPLEX_ASSEMBLY		46	-0.42166984	-1.3516499	0.08571429	0.15343285	0.985	332	tags=41%, list=25%, signal=53%
GO_REGULATION_OF_LEUKOCYTE_MIGRATION	GO_REGULATION_OF_LEUKOCYTE_MIGRATION		18	-0.47902116	-1.3506188	0.11729623	0.1538112	0.985	106	tags=22%, list=8%, signal=24%
GO_CELL_SURFACE_RECEPTOR_SIGNALING_PATHWAY_INVOLVED_IN_CELL_CELL_SIGNALING	GO_CELL_SURFACE_RECEPTOR_SIGNALING_PATHWAY_INVOLVED_IN_CELL_CELL_SIGNALING		27	-0.38902208	-1.3478588	0.08888889	0.15593705	0.986	239	tags=30%, list=18%, signal=35%
GO_NEUROGENESIS	GO_NEUROGENESIS		79	-0.3043791	-1.3473752	0.041501977	0.15585205	0.986	148	tags=16%, list=11%, signal=17%
GO_I_KAPPAB_KINASE_NF_KAPPAB_SIGNALING	GO_I_KAPPAB_KINASE_NF_KAPPAB_SIGNALING		17	-0.64771026	-1.3436458	0.1045082	0.15912688	0.987	224	tags=59%, list=17%, signal=70%
GO_POSITIVE_REGULATION_OF_DNA_BINDING_TRANSCRIPTION_FACTOR_ACTIVITY	GO_POSITIVE_REGULATION_OF_DNA_BINDING_TRANSCRIPTION_FACTOR_ACTIVITY		17	-0.5690638	-1.3434504	0.11293635	0.15872365	0.987	149	tags=35%, list=11%, signal=39%
GO_REGULATION_OF_CELL_MORPHOGENESIS_INVOLVED_IN_DIFFERENTIATION	GO_REGULATION_OF_CELL_MORPHOGENESIS_INVOLVED_IN_DIFFERENTIATION		18	-0.41683328	-1.3402499	0.08695652	0.16110864	0.987	139	tags=22%, list=11%, signal=25%
GO_REGULATION_OF_SYSTEM_PROCESS	GO_REGULATION_OF_SYSTEM_PROCESS		20	-0.47090003	-1.3398582	0.117154814	0.16088471	0.987	229	tags=40%, list=17%, signal=48%
GO_POSITIVE_REGULATION_OF_MAP_KINASE_ACTIVITY	GO_POSITIVE_REGULATION_OF_MAP_KINASE_ACTIVITY		21	-0.5218136	-1.3391902	0.134	0.16097827	0.987	333	tags=57%, list=25%, signal=75%
GO_GLIOGENESIS	GO_GLIOGENESIS		19	-0.45503426	-1.3391742	0.107279696	0.16035463	0.987	76	tags=16%, list=6%, signal=17%
GO_REGULATION_OF_BINDING	GO_REGULATION_OF_BINDING		22	-0.52515054	-1.3371286	0.1284585	0.1617725	0.987	146	tags=27%, list=11%, signal=30%
GO_CELL_MORPHOGENESIS_INVOLVED_IN_NEURON_DIFFERENTIATION	GO_CELL_MORPHOGENESIS_INVOLVED_IN_NEURON_DIFFERENTIATION		32	-0.36112893	-1.3370037	0.08097166	0.16123155	0.987	148	tags=22%, list=11%, signal=24%
GO_GROWTH_FACTOR_RECEPTOR_BINDING	GO_GROWTH_FACTOR_RECEPTOR_BINDING		21	-0.50747573	-1.334256	0.14910537	0.16317195	0.988	50	tags=19%, list=4%, signal=19%
GO_ANIMAL_ORGAN_MORPHOGENESIS	GO_ANIMAL_ORGAN_MORPHOGENESIS		52	-0.37176672	-1.3308012	0.09650924	0.16578417	0.989	139	tags=23%, list=11%, signal=25%
GO_POSITIVE_REGULATION_OF_CELL_PROJECTION_ORGANIZATION	GO_POSITIVE_REGULATION_OF_CELL_PROJECTION_ORGANIZATION		24	-0.42489928	-1.3292388	0.12185687	0.16674845	0.989	109	tags=21%, list=8%, signal=22%
GO_POSITIVE_REGULATION_OF_INFLAMMATORY_RESPONSE	GO_POSITIVE_REGULATION_OF_INFLAMMATORY_RESPONSE		15	-0.5391094	-1.3278576	0.114989735	0.16744584	0.989	117	tags=20%, list=9%, signal=22%
GO_CHROMOSOME	GO_CHROMOSOME		25	-0.56928444	-1.3272458	0.12058212	0.16743594	0.989	277	tags=52%, list=21%, signal=65%
GO_REGULATION_OF_ORGANELLE_ORGANIZATION	GO_REGULATION_OF_ORGANELLE_ORGANIZATION		41	-0.36994472	-1.3265818	0.096114516	0.16744252	0.99	177	tags=22%, list=13%, signal=25%
GO_REGULATION_OF_DNA_BINDING_TRANSCRIPTION_FACTOR_ACTIVITY	GO_REGULATION_OF_DNA_BINDING_TRANSCRIPTION_FACTOR_ACTIVITY		23	-0.521707	-1.3233187	0.12970711	0.17001739	0.991	149	tags=30%, list=11%, signal=34%
GO_REGULATION_OF_CELLULAR_COMPONENT_MOVEMENT	GO_REGULATION_OF_CELLULAR_COMPONENT_MOVEMENT		65	-0.36953706	-1.3205417	0.115303986	0.17229852	0.992	142	tags=20%, list=11%, signal=21%
GO_RESPONSE_TO_LIPID	GO_RESPONSE_TO_LIPID		47	-0.40517557	-1.3163687	0.097222224	0.17621827	0.993	251	tags=30%, list=19%, signal=35%
GO_PERINUCLEAR_REGION_OF_CYTOPLASM	GO_PERINUCLEAR_REGION_OF_CYTOPLASM		26	-0.4823658	-1.3147581	0.13508442	0.17737475	0.993	186	tags=31%, list=14%, signal=35%
GO_PEPTIDASE_ACTIVITY	GO_PEPTIDASE_ACTIVITY		17	-0.521626	-1.3141118	0.13226452	0.17729099	0.993	349	tags=53%, list=26%, signal=71%
GO_NEGATIVE_REGULATION_OF_PROTEIN_MODIFICATION_PROCESS	GO_NEGATIVE_REGULATION_OF_PROTEIN_MODIFICATION_PROCESS		21	-0.5243951	-1.313054	0.13292433	0.1777516	0.993	43	tags=19%, list=3%, signal=19%
GO_CELL_CELL_SIGNALING_BY_WNT	GO_CELL_CELL_SIGNALING_BY_WNT		26	-0.3920786	-1.312997	0.10677618	0.17711864	0.993	239	tags=31%, list=18%, signal=37%
GO_REGULATION_OF_CELLULAR_COMPONENT_BIOGENESIS	GO_REGULATION_OF_CELLULAR_COMPONENT_BIOGENESIS		37	-0.37900966	-1.3128307	0.07789474	0.176634	0.993	73	tags=14%, list=6%, signal=14%
GO_NEGATIVE_REGULATION_OF_NEURON_DEATH	GO_NEGATIVE_REGULATION_OF_NEURON_DEATH		19	-0.46943197	-1.3115041	0.16334662	0.17733215	0.993	76	tags=16%, list=6%, signal=17%
GO_CELLULAR_RESPONSE_TO_ORGANIC_CYCLIC_COMPOUND	GO_CELLULAR_RESPONSE_TO_ORGANIC_CYCLIC_COMPOUND		24	-0.4492145	-1.3075329	0.15769231	0.18079457	0.994	186	tags=25%, list=14%, signal=29%
GO_NEGATIVE_REGULATION_OF_PHOSPHORUS_METABOLIC_PROCESS	GO_NEGATIVE_REGULATION_OF_PHOSPHORUS_METABOLIC_PROCESS		20	-0.5018667	-1.3074013	0.11683168	0.18025696	0.994	8	tags=15%, list=1%, signal=15%
GO_SYNAPTIC_SIGNALING	GO_SYNAPTIC_SIGNALING		23	-0.46918395	-1.3045828	0.14880952	0.18261674	0.995	227	tags=35%, list=17%, signal=41%
GO_REGULATION_OF_CELL_POPULATION_PROLIFERATION	GO_REGULATION_OF_CELL_POPULATION_PROLIFERATION		90	-0.34556794	-1.304305	0.08494209	0.18225013	0.995	148	tags=18%, list=11%, signal=19%
GO_RESPONSE_TO_TOXIC_SUBSTANCE	GO_RESPONSE_TO_TOXIC_SUBSTANCE		20	-0.5238385	-1.3037815	0.134	0.18211399	0.995	134	tags=30%, list=10%, signal=33%
GO_REPRODUCTION	GO_REPRODUCTION		31	-0.37633178	-1.3028916	0.08888889	0.1822953	0.995	139	tags=19%, list=11%, signal=21%
GO_NEGATIVE_REGULATION_OF_CELLULAR_COMPONENT_ORGANIZATION	GO_NEGATIVE_REGULATION_OF_CELLULAR_COMPONENT_ORGANIZATION		29	-0.36360753	-1.300395	0.1	0.18447916	0.995	73	tags=14%, list=6%, signal=14%
GO_MULTICELLULAR_ORGANISM_REPRODUCTION	GO_MULTICELLULAR_ORGANISM_REPRODUCTION		15	-0.47094595	-1.3001434	0.13627255	0.18412562	0.995	16	tags=13%, list=1%, signal=13%
GO_RESPONSE_TO_MOLECULE_OF_BACTERIAL_ORIGIN	GO_RESPONSE_TO_MOLECULE_OF_BACTERIAL_ORIGIN		21	-0.47858572	-1.2997824	0.13786009	0.18385075	0.995	106	tags=14%, list=8%, signal=15%
GO_POSITIVE_REGULATION_OF_MAPK_CASCADE	GO_POSITIVE_REGULATION_OF_MAPK_CASCADE		37	-0.39311147	-1.2990966	0.09919028	0.18396299	0.995	248	tags=32%, list=19%, signal=39%
GO_POSITIVE_REGULATION_OF_SECRETION	GO_POSITIVE_REGULATION_OF_SECRETION		21	-0.51084685	-1.2982271	0.13934426	0.18418306	0.995	223	tags=29%, list=17%, signal=34%
GO_TRANSITION_METAL_ION_BINDING	GO_TRANSITION_METAL_ION_BINDING		25	-0.43267748	-1.2966287	0.14201184	0.18498781	0.995	185	tags=24%, list=14%, signal=27%
GO_MOLECULAR_TRANSDUCER_ACTIVITY	GO_MOLECULAR_TRANSDUCER_ACTIVITY		41	-0.33374795	-1.2960641	0.10483871	0.18490234	0.995	141	tags=20%, list=11%, signal=21%
GO_LEUKOCYTE_CHEMOTAXIS	GO_LEUKOCYTE_CHEMOTAXIS		17	-0.5364224	-1.2952969	0.20850202	0.18500295	0.995	190	tags=35%, list=14%, signal=41%
GO_MULTI_ORGANISM_REPRODUCTIVE_PROCESS	GO_MULTI_ORGANISM_REPRODUCTIVE_PROCESS		18	-0.4624244	-1.2944257	0.14830509	0.18536136	0.995	76	tags=17%, list=6%, signal=17%
GO_MEMBRANE_PROTEIN_COMPLEX	GO_MEMBRANE_PROTEIN_COMPLEX		20	-0.43313438	-1.2936054	0.13238288	0.18578179	0.996	251	tags=35%, list=19%, signal=43%
GO_EPITHELIAL_CELL_PROLIFERATION	GO_EPITHELIAL_CELL_PROLIFERATION		27	-0.43327215	-1.2909974	0.124223605	0.18781452	0.996	139	tags=26%, list=11%, signal=28%
GO_LEUKOCYTE_MIGRATION	GO_LEUKOCYTE_MIGRATION		35	-0.47357854	-1.287178	0.16803278	0.19127761	0.996	202	tags=31%, list=15%, signal=36%
GO_REGULATION_OF_CELLULAR_COMPONENT_SIZE	GO_REGULATION_OF_CELLULAR_COMPONENT_SIZE		16	-0.47590262	-1.285705	0.14314115	0.19201906	0.996	177	tags=31%, list=13%, signal=36%
GO_ANCHORING_JUNCTION	GO_ANCHORING_JUNCTION		23	-0.44554454	-1.279945	0.1663286	0.1977754	0.996	68	tags=17%, list=5%, signal=18%
GO_RESPONSE_TO_REACTIVE_OXYGEN_SPECIES	GO_RESPONSE_TO_REACTIVE_OXYGEN_SPECIES		18	-0.54978	-1.278138	0.1553398	0.1992545	0.996	134	tags=33%, list=10%, signal=37%
GO_NEGATIVE_REGULATION_OF_INTRACELLULAR_SIGNAL_TRANSDUCTION	GO_NEGATIVE_REGULATION_OF_INTRACELLULAR_SIGNAL_TRANSDUCTION		23	-0.4500078	-1.2751898	0.13953489	0.20185736	0.996	177	tags=22%, list=13%, signal=25%
GO_POSITIVE_REGULATION_OF_INTRACELLULAR_SIGNAL_TRANSDUCTION	GO_POSITIVE_REGULATION_OF_INTRACELLULAR_SIGNAL_TRANSDUCTION		66	-0.39469266	-1.2729743	0.12266112	0.20352209	0.996	248	tags=29%, list=19%, signal=34%
GO_RESPONSE_TO_OXIDATIVE_STRESS	GO_RESPONSE_TO_OXIDATIVE_STRESS		26	-0.46200877	-1.2729245	0.12284069	0.20290491	0.996	186	tags=27%, list=14%, signal=31%
GO_EXTRINSIC_COMPONENT_OF_MEMBRANE	GO_EXTRINSIC_COMPONENT_OF_MEMBRANE		16	-0.5824167	-1.2728732	0.17102616	0.20227097	0.996	148	tags=38%, list=11%, signal=42%
GO_SIDE_OF_MEMBRANE	GO_SIDE_OF_MEMBRANE		34	-0.42253128	-1.2703327	0.12577319	0.20440252	0.996	99	tags=18%, list=8%, signal=19%
GO_DNA_BINDING_TRANSCRIPTION_FACTOR_ACTIVITY	GO_DNA_BINDING_TRANSCRIPTION_FACTOR_ACTIVITY		16	-0.54024595	-1.2701298	0.19361277	0.20389995	0.996	134	tags=38%, list=10%, signal=41%
GO_SMALL_MOLECULE_METABOLIC_PROCESS	GO_SMALL_MOLECULE_METABOLIC_PROCESS		45	-0.36997747	-1.2670151	0.11934157	0.20651826	0.996	143	tags=13%, list=11%, signal=14%
GO_MESENCHYME_DEVELOPMENT	GO_MESENCHYME_DEVELOPMENT		18	-0.37131897	-1.2669241	0.15510204	0.20591843	0.996	185	tags=28%, list=14%, signal=32%
GO_NEGATIVE_REGULATION_OF_NEURON_APOPTOTIC_PROCESS	GO_NEGATIVE_REGULATION_OF_NEURON_APOPTOTIC_PROCESS		15	-0.48642766	-1.2662818	0.20077972	0.20578554	0.996	43	tags=13%, list=3%, signal=14%
GO_NEGATIVE_REGULATION_OF_CELL_DEATH	GO_NEGATIVE_REGULATION_OF_CELL_DEATH		56	-0.34607038	-1.2640483	0.12720157	0.20782648	0.997	333	tags=34%, list=25%, signal=43%
GO_REGULATION_OF_SUPRAMOLECULAR_FIBER_ORGANIZATION	GO_REGULATION_OF_SUPRAMOLECULAR_FIBER_ORGANIZATION		16	-0.46667433	-1.2621039	0.1643002	0.20921487	0.997	73	tags=19%, list=6%, signal=20%
GO_REGULATION_OF_SYNAPSE_STRUCTURE_OR_ACTIVITY	GO_REGULATION_OF_SYNAPSE_STRUCTURE_OR_ACTIVITY		18	-0.41720116	-1.260837	0.168357	0.2097369	0.997	217	tags=28%, list=16%, signal=33%
GO_DNA_BINDING_TRANSCRIPTION_FACTOR_BINDING	GO_DNA_BINDING_TRANSCRIPTION_FACTOR_BINDING		16	-0.6314409	-1.259661	0.22061856	0.21041451	0.997	274	tags=63%, list=21%, signal=78%
GO_IMMUNE_SYSTEM_DEVELOPMENT	GO_IMMUNE_SYSTEM_DEVELOPMENT		38	-0.39840227	-1.2586608	0.13157895	0.21080749	0.998	277	tags=34%, list=21%, signal=42%
GO_CELL_CELL_JUNCTION	GO_CELL_CELL_JUNCTION		17	-0.4730084	-1.2565209	0.15071283	0.21264683	0.998	68	tags=18%, list=5%, signal=18%
GO_VESICLE_MEMBRANE	GO_VESICLE_MEMBRANE		32	-0.40591985	-1.2557911	0.15899582	0.212761	0.998	166	tags=28%, list=13%, signal=31%
GO_CELL_LEADING_EDGE	GO_CELL_LEADING_EDGE		16	-0.54351765	-1.2555567	0.18604651	0.21228948	0.998	186	tags=44%, list=14%, signal=50%
GO_NEURON_DEATH	GO_NEURON_DEATH		28	-0.3959395	-1.2542773	0.16468254	0.2131477	0.998	251	tags=25%, list=19%, signal=30%
GO_REGULATION_OF_INTRACELLULAR_SIGNAL_TRANSDUCTION	GO_REGULATION_OF_INTRACELLULAR_SIGNAL_TRANSDUCTION		93	-0.37327704	-1.2510085	0.14867617	0.2163805	0.998	256	tags=29%, list=19%, signal=33%
GO_POSITIVE_REGULATION_OF_RESPONSE_TO_EXTERNAL_STIMULUS	GO_POSITIVE_REGULATION_OF_RESPONSE_TO_EXTERNAL_STIMULUS		31	-0.42007983	-1.249129	0.21169356	0.21783292	0.998	224	tags=23%, list=17%, signal=27%
GO_MAINTENANCE_OF_LOCATION	GO_MAINTENANCE_OF_LOCATION		15	-0.52962536	-1.2484175	0.18145956	0.2178648	0.998	16	tags=20%, list=1%, signal=20%
GO_NUCLEOLUS	GO_NUCLEOLUS		18	-0.592044	-1.2480162	0.22745901	0.2176852	0.998	307	tags=56%, list=23%, signal=71%
GO_CELLULAR_RESPONSE_TO_EXTERNAL_STIMULUS	GO_CELLULAR_RESPONSE_TO_EXTERNAL_STIMULUS		16	-0.48243612	-1.2464172	0.17391305	0.21917203	0.998	55	tags=19%, list=4%, signal=19%
GO_TUBE_MORPHOGENESIS	GO_TUBE_MORPHOGENESIS		48	-0.31557813	-1.243217	0.1171875	0.22202039	0.998	202	tags=25%, list=15%, signal=28%
GO_REGULATION_OF_MAPK_CASCADE	GO_REGULATION_OF_MAPK_CASCADE		43	-0.37569782	-1.242525	0.15662651	0.22196549	0.998	248	tags=30%, list=19%, signal=36%
GO_RESPONSE_TO_BACTERIUM	GO_RESPONSE_TO_BACTERIUM		35	-0.4387959	-1.2377236	0.19591837	0.22691476	0.998	248	tags=29%, list=19%, signal=34%
GO_POSITIVE_REGULATION_OF_CELL_POPULATION_PROLIFERATION	GO_POSITIVE_REGULATION_OF_CELL_POPULATION_PROLIFERATION		62	-0.32930043	-1.2376647	0.11787819	0.22630481	0.998	148	tags=16%, list=11%, signal=17%
GO_DNA_METABOLIC_PROCESS	GO_DNA_METABOLIC_PROCESS		15	-0.5722838	-1.23742	0.1980198	0.2258166	0.998	149	tags=40%, list=11%, signal=45%
GO_VACUOLE	GO_VACUOLE		31	-0.4215643	-1.2370353	0.17408124	0.22545601	0.998	351	tags=45%, list=27%, signal=60%
GO_PEPTIDYL_SERINE_MODIFICATION	GO_PEPTIDYL_SERINE_MODIFICATION		24	-0.47369605	-1.2351338	0.196	0.22692782	0.998	333	tags=50%, list=25%, signal=66%
GO_AMEBOIDAL_TYPE_CELL_MIGRATION	GO_AMEBOIDAL_TYPE_CELL_MIGRATION		23	-0.38231897	-1.2300234	0.1980198	0.2321023	0.998	7	tags=9%, list=1%, signal=9%
GO_APOPTOTIC_PROCESS	GO_APOPTOTIC_PROCESS		99	-0.32992095	-1.228095	0.16699411	0.23360708	0.998	333	tags=34%, list=25%, signal=43%
GO_REGULATION_OF_OSSIFICATION	GO_REGULATION_OF_OSSIFICATION		17	-0.40875223	-1.2277905	0.18476191	0.23331934	0.998	106	tags=18%, list=8%, signal=19%
GO_POSITIVE_REGULATION_OF_SIGNALING	GO_POSITIVE_REGULATION_OF_SIGNALING		105	-0.31857532	-1.2270018	0.14371258	0.23345849	0.998	260	tags=27%, list=20%, signal=31%
GO_FOREBRAIN_DEVELOPMENT	GO_FOREBRAIN_DEVELOPMENT		17	-0.41432032	-1.2269918	0.21756487	0.23275259	0.998	251	tags=35%, list=19%, signal=43%
GO_REGULATION_OF_CHEMOTAXIS	GO_REGULATION_OF_CHEMOTAXIS		21	-0.39767894	-1.2246913	0.2265625	0.23465458	0.998	186	tags=19%, list=14%, signal=22%
GO_ENDOSOME	GO_ENDOSOME		26	-0.3966525	-1.2193855	0.2020202	0.23996823	0.999	55	tags=15%, list=4%, signal=16%
GO_CIRCULATORY_SYSTEM_PROCESS	GO_CIRCULATORY_SYSTEM_PROCESS		20	-0.44607306	-1.2160084	0.22515213	0.2434554	0.999	166	tags=30%, list=13%, signal=34%
GO_PLASMA_MEMBRANE_REGION	GO_PLASMA_MEMBRANE_REGION		37	-0.34522286	-1.213801	0.1590909	0.24506375	0.999	229	tags=22%, list=17%, signal=25%
GO_REGULATION_OF_NEURON_PROJECTION_DEVELOPMENT	GO_REGULATION_OF_NEURON_PROJECTION_DEVELOPMENT		35	-0.34203807	-1.2126542	0.18371212	0.24572542	0.999	139	tags=17%, list=11%, signal=19%
GO_PLASMA_MEMBRANE_PROTEIN_COMPLEX	GO_PLASMA_MEMBRANE_PROTEIN_COMPLEX		17	-0.40211183	-1.2105682	0.2248062	0.24740878	0.999	251	tags=35%, list=19%, signal=43%
GO_RAS_PROTEIN_SIGNAL_TRANSDUCTION	GO_RAS_PROTEIN_SIGNAL_TRANSDUCTION		18	-0.4433016	-1.2080451	0.16699411	0.24953222	0.999	202	tags=39%, list=15%, signal=45%
GO_CELLULAR_RESPONSE_TO_OXIDATIVE_STRESS	GO_CELLULAR_RESPONSE_TO_OXIDATIVE_STRESS		20	-0.4881479	-1.2079765	0.20512821	0.24884225	0.999	333	tags=50%, list=25%, signal=66%
GO_CELLULAR_RESPONSE_TO_DNA_DAMAGE_STIMULUS	GO_CELLULAR_RESPONSE_TO_DNA_DAMAGE_STIMULUS		22	-0.46840855	-1.2068813	0.22427984	0.24951136	0.999	149	tags=27%, list=11%, signal=30%
GO_REGULATION_OF_MORPHOGENESIS_OF_AN_EPITHELIUM	GO_REGULATION_OF_MORPHOGENESIS_OF_AN_EPITHELIUM		15	-0.45934442	-1.205523	0.2244489	0.25045124	0.999	217	tags=40%, list=16%, signal=47%
GO_ACTIVATION_OF_PROTEIN_KINASE_ACTIVITY	GO_ACTIVATION_OF_PROTEIN_KINASE_ACTIVITY		22	-0.45120567	-1.2038938	0.21862349	0.25149083	0.999	333	tags=50%, list=25%, signal=66%
GO_ADAPTIVE_IMMUNE_RESPONSE	GO_ADAPTIVE_IMMUNE_RESPONSE		33	-0.41364932	-1.2023294	0.24084778	0.2527297	0.999	145	tags=21%, list=11%, signal=23%
GO_MUSCLE_SYSTEM_PROCESS	GO_MUSCLE_SYSTEM_PROCESS		15	-0.44487405	-1.2022598	0.22708334	0.25205523	0.999	229	tags=40%, list=17%, signal=48%
GO_CELL_FATE_COMMITMENT	GO_CELL_FATE_COMMITMENT		17	-0.42020908	-1.2016398	0.20886075	0.251954	0.999	260	tags=41%, list=20%, signal=51%
GO_POSITIVE_REGULATION_OF_PEPTIDYL_TYROSINE_PHOSPHORYLATION	GO_POSITIVE_REGULATION_OF_PEPTIDYL_TYROSINE_PHOSPHORYLATION		23	-0.4590312	-1.2007374	0.25540274	0.2523134	0.999	76	tags=17%, list=6%, signal=18%
GO_REGULATION_OF_NEURON_DIFFERENTIATION	GO_REGULATION_OF_NEURON_DIFFERENTIATION		41	-0.31897146	-1.2001035	0.16441005	0.25240788	0.999	139	tags=17%, list=11%, signal=18%
GO_RECEPTOR_SIGNALING_PATHWAY_VIA_STAT	GO_RECEPTOR_SIGNALING_PATHWAY_VIA_STAT		17	-0.5320072	-1.1991937	0.2535211	0.2526918	0.999	134	tags=35%, list=10%, signal=39%
GO_LOCOMOTION	GO_LOCOMOTION		97	-0.32998165	-1.1983471	0.20588236	0.25292182	0.999	202	tags=21%, list=15%, signal=23%
GO_REGULATION_OF_PROTEOLYSIS	GO_REGULATION_OF_PROTEOLYSIS		40	-0.3699166	-1.1953924	0.22245763	0.25567505	0.999	333	tags=38%, list=25%, signal=49%
GO_CELL_CYCLE_PROCESS	GO_CELL_CYCLE_PROCESS		32	-0.383198	-1.1924891	0.2680851	0.25841933	0.999	351	tags=41%, list=27%, signal=54%
GO_EMBRYO_DEVELOPMENT_ENDING_IN_BIRTH_OR_EGG_HATCHING	GO_EMBRYO_DEVELOPMENT_ENDING_IN_BIRTH_OR_EGG_HATCHING		21	-0.37998617	-1.1916548	0.20235756	0.25876814	0.999	260	tags=38%, list=20%, signal=47%
GO_LEUKOCYTE_DIFFERENTIATION	GO_LEUKOCYTE_DIFFERENTIATION		25	-0.4201738	-1.1915039	0.20558882	0.25821608	0.999	129	tags=20%, list=10%, signal=22%
GO_REGULATION_OF_CELL_DEATH	GO_REGULATION_OF_CELL_DEATH		87	-0.33171037	-1.1875249	0.20825148	0.26186618	0.999	235	tags=24%, list=18%, signal=27%
GO_CELL_MOTILITY	GO_CELL_MOTILITY		89	-0.3268596	-1.1856415	0.21386139	0.26360664	0.999	202	tags=21%, list=15%, signal=24%
GO_POSITIVE_REGULATION_OF_NEURON_PROJECTION_DEVELOPMENT	GO_POSITIVE_REGULATION_OF_NEURON_PROJECTION_DEVELOPMENT		23	-0.3746178	-1.1799105	0.24271844	0.26968402	0.999	109	tags=17%, list=8%, signal=19%
GO_OSSIFICATION	GO_OSSIFICATION		24	-0.38149124	-1.1791232	0.24266145	0.27002373	0.999	217	tags=25%, list=16%, signal=29%
GO_NEURON_APOPTOTIC_PROCESS	GO_NEURON_APOPTOTIC_PROCESS		18	-0.42448327	-1.1769998	0.25963488	0.27174804	0.999	43	tags=11%, list=3%, signal=11%
GO_SMALL_MOLECULE_BIOSYNTHETIC_PROCESS	GO_SMALL_MOLECULE_BIOSYNTHETIC_PROCESS		21	-0.39713225	-1.1761482	0.2387755	0.27182665	0.999	21	tags=10%, list=2%, signal=10%
GO_CANONICAL_WNT_SIGNALING_PATHWAY	GO_CANONICAL_WNT_SIGNALING_PATHWAY		17	-0.38231522	-1.1752493	0.2601626	0.27217075	0.999	239	tags=35%, list=18%, signal=43%
GO_NEGATIVE_REGULATION_OF_CELL_CYCLE	GO_NEGATIVE_REGULATION_OF_CELL_CYCLE		21	-0.3905456	-1.1725633	0.2531915	0.27456707	0.999	375	tags=48%, list=28%, signal=66%
GO_REGULATION_OF_PROTEIN_COMPLEX_ASSEMBLY	GO_REGULATION_OF_PROTEIN_COMPLEX_ASSEMBLY		20	-0.4062472	-1.1709023	0.20857699	0.27595693	0.999	315	tags=40%, list=24%, signal=52%
GO_MACROMOLECULE_CATABOLIC_PROCESS	GO_MACROMOLECULE_CATABOLIC_PROCESS		37	-0.3502134	-1.164827	0.24435319	0.2830569	0.999	332	tags=38%, list=25%, signal=49%
GO_NEURON_DIFFERENTIATION	GO_NEURON_DIFFERENTIATION		71	-0.26524684	-1.1646234	0.18924303	0.28251097	0.999	148	tags=15%, list=11%, signal=17%
GO_RESPONSE_TO_GROWTH_FACTOR	GO_RESPONSE_TO_GROWTH_FACTOR		55	-0.2999089	-1.1615785	0.2475442	0.28549364	0.999	139	tags=15%, list=11%, signal=16%
GO_PROCESS_UTILIZING_AUTOPHAGIC_MECHANISM	GO_PROCESS_UTILIZING_AUTOPHAGIC_MECHANISM		15	-0.43121892	-1.1535419	0.25447315	0.2949848	0.999	333	tags=47%, list=25%, signal=62%
GO_TUBE_DEVELOPMENT	GO_TUBE_DEVELOPMENT		52	-0.28596902	-1.1526394	0.21621622	0.2953628	0.999	145	tags=19%, list=11%, signal=21%
GO_RESPONSE_TO_ACID_CHEMICAL	GO_RESPONSE_TO_ACID_CHEMICAL		17	-0.43192887	-1.1479489	0.26857144	0.3007242	0.999	53	tags=18%, list=4%, signal=18%
GO_MYELOID_LEUKOCYTE_MIGRATION	GO_MYELOID_LEUKOCYTE_MIGRATION		18	-0.476568	-1.1476988	0.3043478	0.30026743	0.999	186	tags=28%, list=14%, signal=32%
GO_REGULATION_OF_RECEPTOR_SIGNALING_PATHWAY_VIA_STAT	GO_REGULATION_OF_RECEPTOR_SIGNALING_PATHWAY_VIA_STAT		15	-0.4803635	-1.1448476	0.27878788	0.3029734	0.999	76	tags=27%, list=6%, signal=28%
GO_SMALL_GTPASE_MEDIATED_SIGNAL_TRANSDUCTION	GO_SMALL_GTPASE_MEDIATED_SIGNAL_TRANSDUCTION		20	-0.39666778	-1.1436632	0.26171875	0.30380923	0.999	202	tags=35%, list=15%, signal=41%
GO_INFLAMMATORY_RESPONSE	GO_INFLAMMATORY_RESPONSE		37	-0.40968007	-1.1422292	0.29183674	0.30487967	0.999	186	tags=24%, list=14%, signal=28%
GO_B_CELL_ACTIVATION	GO_B_CELL_ACTIVATION		16	-0.4446322	-1.141962	0.25984251	0.30438563	0.999	129	tags=19%, list=10%, signal=21%
GO_REGULATION_OF_ANATOMICAL_STRUCTURE_SIZE	GO_REGULATION_OF_ANATOMICAL_STRUCTURE_SIZE		20	-0.38386202	-1.1405884	0.265625	0.30526012	0.999	177	tags=25%, list=13%, signal=28%
GO_ENDOPLASMIC_RETICULUM_PART	GO_ENDOPLASMIC_RETICULUM_PART		28	-0.33093467	-1.1401471	0.2555332	0.30497283	0.999	142	tags=18%, list=11%, signal=20%
GO_TRANSMEMBRANE_RECEPTOR_PROTEIN_SERINE_THREONINE_KINASE_SIGNALING_PATHWAY	GO_TRANSMEMBRANE_RECEPTOR_PROTEIN_SERINE_THREONINE_KINASE_SIGNALING_PATHWAY		24	-0.3436656	-1.139653	0.277666	0.30476984	0.999	128	tags=17%, list=10%, signal=18%
GO_ESTABLISHMENT_OF_PROTEIN_LOCALIZATION_TO_ORGANELLE	GO_ESTABLISHMENT_OF_PROTEIN_LOCALIZATION_TO_ORGANELLE		16	-0.45432892	-1.1395048	0.310559	0.3041733	0.999	127	tags=25%, list=10%, signal=27%
GO_REGULATION_OF_HYDROLASE_ACTIVITY	GO_REGULATION_OF_HYDROLASE_ACTIVITY		50	-0.33729625	-1.1387161	0.28625953	0.30438128	0.999	251	tags=28%, list=19%, signal=33%
GO_POSITIVE_REGULATION_OF_VASCULATURE_DEVELOPMENT	GO_POSITIVE_REGULATION_OF_VASCULATURE_DEVELOPMENT		17	-0.3955086	-1.1359959	0.28988326	0.3072752	0.999	145	tags=18%, list=11%, signal=20%
GO_ERBB_SIGNALING_PATHWAY	GO_ERBB_SIGNALING_PATHWAY		18	-0.43516973	-1.1349783	0.30784315	0.3077935	0.999	202	tags=28%, list=15%, signal=32%
GO_NEURON_PROJECTION_GUIDANCE	GO_NEURON_PROJECTION_GUIDANCE		23	-0.33769035	-1.1317859	0.3057199	0.31111526	0.999	55	tags=13%, list=4%, signal=13%
GO_REGULATION_OF_PEPTIDYL_TYROSINE_PHOSPHORYLATION	GO_REGULATION_OF_PEPTIDYL_TYROSINE_PHOSPHORYLATION		26	-0.40360126	-1.1307889	0.3156863	0.311666	0.999	76	tags=15%, list=6%, signal=16%
GO_REGULATION_OF_CELL_SUBSTRATE_ADHESION	GO_REGULATION_OF_CELL_SUBSTRATE_ADHESION		18	-0.35556015	-1.1295258	0.29190207	0.31247407	0.999	60	tags=17%, list=5%, signal=17%
GO_CELL_MATRIX_ADHESION	GO_CELL_MATRIX_ADHESION		19	-0.35205835	-1.1293852	0.23265307	0.3118312	0.999	55	tags=16%, list=4%, signal=16%
GO_NEGATIVE_REGULATION_OF_PROTEIN_METABOLIC_PROCESS	GO_NEGATIVE_REGULATION_OF_PROTEIN_METABOLIC_PROCESS		38	-0.3705085	-1.1277305	0.27108434	0.3131405	0.999	76	tags=13%, list=6%, signal=14%
GO_NEGATIVE_REGULATION_OF_CATALYTIC_ACTIVITY	GO_NEGATIVE_REGULATION_OF_CATALYTIC_ACTIVITY		27	-0.3956723	-1.1268135	0.29943502	0.31373885	0.999	8	tags=11%, list=1%, signal=11%
GO_CHROMOSOME_ORGANIZATION	GO_CHROMOSOME_ORGANIZATION		17	-0.44297588	-1.1230464	0.34738955	0.31780934	0.999	149	tags=24%, list=11%, signal=26%
GO_EXTRINSIC_APOPTOTIC_SIGNALING_PATHWAY	GO_EXTRINSIC_APOPTOTIC_SIGNALING_PATHWAY		16	-0.4142452	-1.1214283	0.32987553	0.31921867	0.999	122	tags=19%, list=9%, signal=20%
GO_NEGATIVE_REGULATION_OF_RNA_BIOSYNTHETIC_PROCESS	GO_NEGATIVE_REGULATION_OF_RNA_BIOSYNTHETIC_PROCESS		33	-0.36822653	-1.1196774	0.322	0.3208748	0.999	307	tags=36%, list=23%, signal=46%
GO_CELLULAR_RESPONSE_TO_LIPID	GO_CELLULAR_RESPONSE_TO_LIPID		29	-0.35128206	-1.1111021	0.29960316	0.33166787	0.999	106	tags=14%, list=8%, signal=15%
GO_POSITIVE_REGULATION_OF_NEURON_DIFFERENTIATION	GO_POSITIVE_REGULATION_OF_NEURON_DIFFERENTIATION		27	-0.35573328	-1.108706	0.31299213	0.33405885	0.999	109	tags=19%, list=8%, signal=20%
GO_RESPONSE_TO_ANTIBIOTIC	GO_RESPONSE_TO_ANTIBIOTIC		17	-0.4551844	-1.1060944	0.332696	0.33656225	0.999	134	tags=29%, list=10%, signal=32%
GO_REGULATION_OF_ENDOCYTOSIS	GO_REGULATION_OF_ENDOCYTOSIS		16	-0.39280427	-1.1046059	0.3222004	0.33777195	0.999	55	tags=13%, list=4%, signal=13%
GO_G_PROTEIN_COUPLED_RECEPTOR_SIGNALING_PATHWAY	GO_G_PROTEIN_COUPLED_RECEPTOR_SIGNALING_PATHWAY		22	-0.3827089	-1.1045053	0.320442	0.33702978	0.999	137	tags=18%, list=10%, signal=20%
GO_RESPONSE_TO_DRUG	GO_RESPONSE_TO_DRUG		31	-0.38631845	-1.1010381	0.35477582	0.34077093	0.999	134	tags=23%, list=10%, signal=25%
GO_RESPONSE_TO_INORGANIC_SUBSTANCE	GO_RESPONSE_TO_INORGANIC_SUBSTANCE		23	-0.39513287	-1.1008605	0.31923077	0.34012744	0.999	142	tags=26%, list=11%, signal=29%
GO_POSITIVE_REGULATION_OF_BIOSYNTHETIC_PROCESS	GO_POSITIVE_REGULATION_OF_BIOSYNTHETIC_PROCESS		66	-0.29121947	-1.0977755	0.3233533	0.3433648	0.999	235	tags=23%, list=18%, signal=26%
GO_BLOOD_VESSEL_MORPHOGENESIS	GO_BLOOD_VESSEL_MORPHOGENESIS		37	-0.3049703	-1.0947808	0.296875	0.34671798	0.999	202	tags=24%, list=15%, signal=28%
GO_AXON_DEVELOPMENT	GO_AXON_DEVELOPMENT		32	-0.29027238	-1.0925983	0.30214426	0.34885907	0.999	202	tags=19%, list=15%, signal=22%
GO_RECEPTOR_COMPLEX	GO_RECEPTOR_COMPLEX		27	-0.33960158	-1.092584	0.31861803	0.34801176	0.999	166	tags=19%, list=13%, signal=21%
GO_SIGNALING_RECEPTOR_BINDING	GO_SIGNALING_RECEPTOR_BINDING		121	-0.26712102	-1.0892254	0.28402367	0.35170776	1.0	139	tags=13%, list=11%, signal=13%
GO_NEGATIVE_REGULATION_OF_NERVOUS_SYSTEM_DEVELOPMENT	GO_NEGATIVE_REGULATION_OF_NERVOUS_SYSTEM_DEVELOPMENT		23	-0.34110925	-1.083635	0.34122288	0.35843346	1.0	139	tags=17%, list=11%, signal=19%
GO_CELL_BODY	GO_CELL_BODY		22	-0.33344716	-1.0816871	0.33652008	0.36048672	1.0	81	tags=14%, list=6%, signal=14%
GO_POSITIVE_REGULATION_OF_TRANSCRIPTION_BY_RNA_POLYMERASE_II	GO_POSITIVE_REGULATION_OF_TRANSCRIPTION_BY_RNA_POLYMERASE_II		38	-0.30760854	-1.0794103	0.34599155	0.3628058	1.0	139	tags=18%, list=11%, signal=20%
GO_G_PROTEIN_COUPLED_RECEPTOR_BINDING	GO_G_PROTEIN_COUPLED_RECEPTOR_BINDING		19	-0.3685514	-1.078872	0.33877552	0.36274314	1.0	139	tags=21%, list=11%, signal=23%
GO_REGULATION_OF_PEPTIDASE_ACTIVITY	GO_REGULATION_OF_PEPTIDASE_ACTIVITY		29	-0.35251433	-1.07841	0.36565655	0.36240748	1.0	333	tags=38%, list=25%, signal=50%
GO_POSITIVE_REGULATION_OF_NERVOUS_SYSTEM_DEVELOPMENT	GO_POSITIVE_REGULATION_OF_NERVOUS_SYSTEM_DEVELOPMENT		35	-0.30015618	-1.0760535	0.3320158	0.36492243	1.0	139	tags=17%, list=11%, signal=19%
GO_POSITIVE_REGULATION_OF_CELLULAR_COMPONENT_BIOGENESIS	GO_POSITIVE_REGULATION_OF_CELLULAR_COMPONENT_BIOGENESIS		21	-0.3368132	-1.0716344	0.37184873	0.3703935	1.0	139	tags=14%, list=11%, signal=16%
GO_REGULATION_OF_ANIMAL_ORGAN_MORPHOGENESIS	GO_REGULATION_OF_ANIMAL_ORGAN_MORPHOGENESIS		23	-0.3398155	-1.0698856	0.344	0.37209457	1.0	217	tags=30%, list=16%, signal=36%
GO_SUPRAMOLECULAR_FIBER_ORGANIZATION	GO_SUPRAMOLECULAR_FIBER_ORGANIZATION		23	-0.3495791	-1.063682	0.35928145	0.38033068	1.0	186	tags=22%, list=14%, signal=25%
GO_VACUOLAR_PART	GO_VACUOLAR_PART		24	-0.35713348	-1.0628346	0.3776091	0.38065276	1.0	377	tags=46%, list=29%, signal=63%
GO_CARDIOVASCULAR_SYSTEM_DEVELOPMENT	GO_CARDIOVASCULAR_SYSTEM_DEVELOPMENT		40	-0.29554245	-1.0601896	0.36223507	0.3836169	1.0	202	tags=23%, list=15%, signal=26%
GO_POSITIVE_REGULATION_OF_RNA_BIOSYNTHETIC_PROCESS	GO_POSITIVE_REGULATION_OF_RNA_BIOSYNTHETIC_PROCESS		54	-0.28783524	-1.0565758	0.3987976	0.38825333	1.0	277	tags=28%, list=21%, signal=34%
GO_REGULATION_OF_TRANSMEMBRANE_RECEPTOR_PROTEIN_SERINE_THREONINE_KINASE_SIGNALING_PATHWAY	GO_REGULATION_OF_TRANSMEMBRANE_RECEPTOR_PROTEIN_SERINE_THREONINE_KINASE_SIGNALING_PATHWAY		18	-0.35058337	-1.0558718	0.386	0.38835657	1.0	128	tags=17%, list=10%, signal=18%
GO_PROTEIN_LOCALIZATION_TO_ORGANELLE	GO_PROTEIN_LOCALIZATION_TO_ORGANELLE		27	-0.36083773	-1.0473201	0.42588726	0.40040165	1.0	344	tags=41%, list=26%, signal=54%
GO_ZINC_ION_BINDING	GO_ZINC_ION_BINDING		15	-0.3941934	-1.0425214	0.38446215	0.4064158	1.0	148	tags=20%, list=11%, signal=22%
GO_SKELETAL_SYSTEM_DEVELOPMENT	GO_SKELETAL_SYSTEM_DEVELOPMENT		21	-0.3581009	-1.041956	0.38589212	0.40627927	1.0	260	tags=38%, list=20%, signal=47%
GO_DEVELOPMENTAL_GROWTH	GO_DEVELOPMENTAL_GROWTH		35	-0.29080248	-1.0383853	0.4156118	0.41059265	1.0	190	tags=23%, list=14%, signal=26%
GO_DEFENSE_RESPONSE_TO_OTHER_ORGANISM	GO_DEFENSE_RESPONSE_TO_OTHER_ORGANISM		24	-0.35155666	-1.0381744	0.39484128	0.40992185	1.0	224	tags=25%, list=17%, signal=30%
GO_EPITHELIUM_DEVELOPMENT	GO_EPITHELIUM_DEVELOPMENT		54	-0.28041974	-1.037573	0.38854805	0.40992203	1.0	139	tags=19%, list=11%, signal=20%
GO_NUCLEAR_BODY	GO_NUCLEAR_BODY		18	-0.4253838	-1.0355625	0.41153082	0.41204768	1.0	180	tags=28%, list=14%, signal=32%
GO_NEGATIVE_REGULATION_OF_TRANSCRIPTION_BY_RNA_POLYMERASE_II	GO_NEGATIVE_REGULATION_OF_TRANSCRIPTION_BY_RNA_POLYMERASE_II		23	-0.3847476	-1.0354955	0.4236948	0.41115844	1.0	307	tags=39%, list=23%, signal=50%
GO_NEGATIVE_REGULATION_OF_CELL_POPULATION_PROLIFERATION	GO_NEGATIVE_REGULATION_OF_CELL_POPULATION_PROLIFERATION		33	-0.3563625	-1.0339442	0.42574257	0.4125664	1.0	134	tags=21%, list=10%, signal=23%
GO_APOPTOTIC_SIGNALING_PATHWAY	GO_APOPTOTIC_SIGNALING_PATHWAY		35	-0.32106614	-1.0308794	0.41563785	0.4159452	1.0	43	tags=9%, list=3%, signal=9%
GO_CELLULAR_LIPID_METABOLIC_PROCESS	GO_CELLULAR_LIPID_METABOLIC_PROCESS		19	-0.3729032	-1.0308467	0.39250493	0.41499722	1.0	119	tags=21%, list=9%, signal=23%
GO_ANATOMICAL_STRUCTURE_FORMATION_INVOLVED_IN_MORPHOGENESIS	GO_ANATOMICAL_STRUCTURE_FORMATION_INVOLVED_IN_MORPHOGENESIS		57	-0.26092097	-1.0285163	0.38565892	0.41745818	1.0	145	tags=18%, list=11%, signal=19%
GO_RESPONSE_TO_EXTRACELLULAR_STIMULUS	GO_RESPONSE_TO_EXTRACELLULAR_STIMULUS		22	-0.3480933	-1.0135523	0.42447418	0.43859038	1.0	186	tags=18%, list=14%, signal=21%
GO_CIRCULATORY_SYSTEM_DEVELOPMENT	GO_CIRCULATORY_SYSTEM_DEVELOPMENT		53	-0.2562249	-1.0133712	0.44575936	0.43782428	1.0	229	tags=23%, list=17%, signal=26%
GO_IMPORT_INTO_CELL	GO_IMPORT_INTO_CELL		36	-0.2944425	-1.0097803	0.46107784	0.442367	1.0	332	tags=33%, list=25%, signal=43%
GO_CELLULAR_RESPONSE_TO_ABIOTIC_STIMULUS	GO_CELLULAR_RESPONSE_TO_ABIOTIC_STIMULUS		15	-0.43192834	-1.0086023	0.45849803	0.44311792	1.0	106	tags=27%, list=8%, signal=29%
GO_IN_UTERO_EMBRYONIC_DEVELOPMENT	GO_IN_UTERO_EMBRYONIC_DEVELOPMENT		15	-0.33770043	-1.0075916	0.43313372	0.4436267	1.0	260	tags=40%, list=20%, signal=49%
GO_NEGATIVE_REGULATION_OF_MOLECULAR_FUNCTION	GO_NEGATIVE_REGULATION_OF_MOLECULAR_FUNCTION		40	-0.3335674	-1.0013621	0.45351043	0.45215222	1.0	333	tags=38%, list=25%, signal=49%
GO_NEGATIVE_REGULATION_OF_RESPONSE_TO_EXTERNAL_STIMULUS	GO_NEGATIVE_REGULATION_OF_RESPONSE_TO_EXTERNAL_STIMULUS		20	-0.29162154	-0.99836695	0.45136186	0.45582724	1.0	186	tags=15%, list=14%, signal=17%
GO_POSITIVE_REGULATION_OF_GENE_EXPRESSION	GO_POSITIVE_REGULATION_OF_GENE_EXPRESSION		70	-0.25061545	-0.9979029	0.47162426	0.45563996	1.0	235	tags=23%, list=18%, signal=26%
GO_VACUOLAR_LUMEN	GO_VACUOLAR_LUMEN		16	-0.35510394	-0.993054	0.48046875	0.46219748	1.0	377	tags=44%, list=29%, signal=61%
GO_TISSUE_MIGRATION	GO_TISSUE_MIGRATION		16	-0.32965073	-0.99076456	0.4233871	0.46457493	1.0	139	tags=13%, list=11%, signal=14%
GO_SYNAPSE_ORGANIZATION	GO_SYNAPSE_ORGANIZATION		29	-0.26927173	-0.9870087	0.48854962	0.46933797	1.0	139	tags=14%, list=11%, signal=15%
GO_NEGATIVE_REGULATION_OF_DEVELOPMENTAL_PROCESS	GO_NEGATIVE_REGULATION_OF_DEVELOPMENTAL_PROCESS		47	-0.24883237	-0.9790619	0.49809885	0.48056895	1.0	139	tags=13%, list=11%, signal=14%
GO_ORGANONITROGEN_COMPOUND_CATABOLIC_PROCESS	GO_ORGANONITROGEN_COMPOUND_CATABOLIC_PROCESS		46	-0.29561603	-0.97801137	0.5010101	0.48111922	1.0	127	tags=15%, list=10%, signal=16%
GO_DOUBLE_STRANDED_DNA_BINDING	GO_DOUBLE_STRANDED_DNA_BINDING		16	-0.39781135	-0.97750264	0.4831683	0.48079944	1.0	277	tags=38%, list=21%, signal=47%
GO_ENDOCYTOSIS	GO_ENDOCYTOSIS		31	-0.27108857	-0.97254205	0.5162524	0.4877975	1.0	332	tags=32%, list=25%, signal=42%
GO_REGULATION_OF_WNT_SIGNALING_PATHWAY	GO_REGULATION_OF_WNT_SIGNALING_PATHWAY		19	-0.30334198	-0.971198	0.5019685	0.4887895	1.0	239	tags=26%, list=18%, signal=32%
GO_TISSUE_MORPHOGENESIS	GO_TISSUE_MORPHOGENESIS		38	-0.26746142	-0.96401715	0.526	0.4991788	1.0	139	tags=18%, list=11%, signal=20%
GO_REGULATION_OF_CELL_CYCLE	GO_REGULATION_OF_CELL_CYCLE		35	-0.28568703	-0.9600141	0.5306554	0.504767	1.0	351	tags=37%, list=27%, signal=49%
GO_DEFENSE_RESPONSE_TO_BACTERIUM	GO_DEFENSE_RESPONSE_TO_BACTERIUM		18	-0.369253	-0.95875305	0.4888438	0.5057011	1.0	224	tags=28%, list=17%, signal=33%
GO_NUCLEOPLASM_PART	GO_NUCLEOPLASM_PART		22	-0.3845161	-0.952235	0.5281125	0.5151173	1.0	326	tags=41%, list=25%, signal=53%
GO_ORGANIC_ACID_METABOLIC_PROCESS	GO_ORGANIC_ACID_METABOLIC_PROCESS		16	-0.36052725	-0.9200062	0.58486706	0.56804395	1.0	282	tags=31%, list=21%, signal=39%
GO_RESPONSE_TO_STEROID_HORMONE	GO_RESPONSE_TO_STEROID_HORMONE		15	-0.3617626	-0.9198153	0.5659229	0.56706965	1.0	186	tags=20%, list=14%, signal=23%
GO_NEGATIVE_REGULATION_OF_CELL_DIFFERENTIATION	GO_NEGATIVE_REGULATION_OF_CELL_DIFFERENTIATION		35	-0.24930643	-0.9156535	0.63779527	0.5731992	1.0	139	tags=14%, list=11%, signal=16%
GO_REGULATION_OF_DEVELOPMENTAL_GROWTH	GO_REGULATION_OF_DEVELOPMENTAL_GROWTH		18	-0.2883986	-0.9132613	0.58433735	0.57612896	1.0	106	tags=17%, list=8%, signal=18%
GO_EMBRYO_DEVELOPMENT	GO_EMBRYO_DEVELOPMENT		36	-0.23827966	-0.9030891	0.64705884	0.59185344	1.0	217	tags=22%, list=16%, signal=26%
GO_ENZYME_REGULATOR_ACTIVITY	GO_ENZYME_REGULATOR_ACTIVITY		28	-0.25636938	-0.89907265	0.62823063	0.5974967	1.0	299	tags=29%, list=23%, signal=36%
GO_ORGANIC_HYDROXY_COMPOUND_METABOLIC_PROCESS	GO_ORGANIC_HYDROXY_COMPOUND_METABOLIC_PROCESS		15	-0.3254094	-0.8985903	0.64056224	0.596978	1.0	21	tags=7%, list=2%, signal=7%
GO_LYMPHOCYTE_MEDIATED_IMMUNITY	GO_LYMPHOCYTE_MEDIATED_IMMUNITY		18	-0.31740803	-0.8971051	0.6045198	0.59806144	1.0	145	tags=22%, list=11%, signal=25%
GO_LYMPHOCYTE_DIFFERENTIATION	GO_LYMPHOCYTE_DIFFERENTIATION		18	-0.3409946	-0.89568406	0.6518375	0.5991663	1.0	277	tags=33%, list=21%, signal=42%
GO_REGULATION_OF_SMALL_MOLECULE_METABOLIC_PROCESS	GO_REGULATION_OF_SMALL_MOLECULE_METABOLIC_PROCESS		15	-0.33181706	-0.88399005	0.6089613	0.6179045	1.0	282	tags=27%, list=21%, signal=34%
GO_GLAND_DEVELOPMENT	GO_GLAND_DEVELOPMENT		22	-0.29152077	-0.8812511	0.6205534	0.6209499	1.0	129	tags=18%, list=10%, signal=20%
GO_NEGATIVE_REGULATION_OF_BIOSYNTHETIC_PROCESS	GO_NEGATIVE_REGULATION_OF_BIOSYNTHETIC_PROCESS		38	-0.2877635	-0.8812049	0.6307054	0.6196389	1.0	307	tags=34%, list=23%, signal=43%
GO_REGULATION_OF_VASCULATURE_DEVELOPMENT	GO_REGULATION_OF_VASCULATURE_DEVELOPMENT		25	-0.28236294	-0.8788102	0.63300973	0.622604	1.0	145	tags=16%, list=11%, signal=18%
GO_POSITIVE_REGULATION_OF_ORGANELLE_ORGANIZATION	GO_POSITIVE_REGULATION_OF_ORGANELLE_ORGANIZATION		25	-0.28490537	-0.87609005	0.66597074	0.6257297	1.0	149	tags=16%, list=11%, signal=18%
GO_CYTOKINE_RECEPTOR_BINDING	GO_CYTOKINE_RECEPTOR_BINDING		25	-0.24588594	-0.87398654	0.66534656	0.6278215	1.0	134	tags=16%, list=10%, signal=17%
GO_POSITIVE_REGULATION_OF_PROTEIN_KINASE_B_SIGNALING	GO_POSITIVE_REGULATION_OF_PROTEIN_KINASE_B_SIGNALING		22	-0.3158015	-0.8604151	0.6712598	0.6503187	1.0	85	tags=14%, list=6%, signal=14%
GO_REGULATION_OF_CELL_CYCLE_PROCESS	GO_REGULATION_OF_CELL_CYCLE_PROCESS		22	-0.2706456	-0.8557241	0.642562	0.65720326	1.0	332	tags=32%, list=25%, signal=42%
GO_POSITIVE_REGULATION_OF_CELL_DEATH	GO_POSITIVE_REGULATION_OF_CELL_DEATH		33	-0.27937725	-0.8539109	0.71343875	0.6589791	1.0	142	tags=15%, list=11%, signal=17%
GO_PROTEIN_KINASE_B_SIGNALING	GO_PROTEIN_KINASE_B_SIGNALING		23	-0.3077056	-0.84881115	0.6978131	0.66659075	1.0	85	tags=13%, list=6%, signal=14%
GO_ADAPTIVE_IMMUNE_RESPONSE_BASED_ON_SOMATIC_RECOMBINATION_OF_IMMUNE_RECEPTORS_BUILT_FROM_IMMUNOGLOBULIN_SUPERFAMILY_DOMAINS	GO_ADAPTIVE_IMMUNE_RESPONSE_BASED_ON_SOMATIC_RECOMBINATION_OF_IMMUNE_RECEPTORS_BUILT_FROM_IMMUNOGLOBULIN_SUPERFAMILY_DOMAINS		19	-0.31567964	-0.8415069	0.70857143	0.6776746	1.0	145	tags=21%, list=11%, signal=23%
GO_REGULATION_OF_MITOTIC_CELL_CYCLE	GO_REGULATION_OF_MITOTIC_CELL_CYCLE		21	-0.25460777	-0.8170575	0.71943885	0.7184946	1.0	213	tags=19%, list=16%, signal=22%
GO_REGULATION_OF_CELLULAR_RESPONSE_TO_GROWTH_FACTOR_STIMULUS	GO_REGULATION_OF_CELLULAR_RESPONSE_TO_GROWTH_FACTOR_STIMULUS		18	-0.27170184	-0.81529474	0.7081712	0.71980214	1.0	5	tags=6%, list=0%, signal=6%
GO_MEMBRANE_ORGANIZATION	GO_MEMBRANE_ORGANIZATION		22	-0.25971	-0.81342256	0.777336	0.7213501	1.0	229	tags=23%, list=17%, signal=27%
GO_TRANSMEMBRANE_SIGNALING_RECEPTOR_ACTIVITY	GO_TRANSMEMBRANE_SIGNALING_RECEPTOR_ACTIVITY		27	-0.2580264	-0.8116944	0.743083	0.7225311	1.0	141	tags=19%, list=11%, signal=20%
GO_EMBRYONIC_MORPHOGENESIS	GO_EMBRYONIC_MORPHOGENESIS		24	-0.2581918	-0.80933976	0.78373015	0.7249764	1.0	139	tags=17%, list=11%, signal=18%
GO_MORPHOGENESIS_OF_AN_EPITHELIUM	GO_MORPHOGENESIS_OF_AN_EPITHELIUM		31	-0.24902155	-0.8063613	0.82061857	0.7284564	1.0	217	tags=23%, list=16%, signal=26%
GO_CYTOKINE_ACTIVITY	GO_CYTOKINE_ACTIVITY		20	-0.27669647	-0.7961153	0.7265469	0.74380946	1.0	139	tags=15%, list=11%, signal=17%
GO_GOLGI_APPARATUS_PART	GO_GOLGI_APPARATUS_PART		20	-0.27281314	-0.79024136	0.7975952	0.7517306	1.0	139	tags=15%, list=11%, signal=17%
GO_RECEPTOR_MEDIATED_ENDOCYTOSIS	GO_RECEPTOR_MEDIATED_ENDOCYTOSIS		19	-0.23553577	-0.7603647	0.829588	0.7969052	1.0	403	tags=42%, list=31%, signal=60%
GO_NERVOUS_SYSTEM_PROCESS	GO_NERVOUS_SYSTEM_PROCESS		21	-0.25939292	-0.7350047	0.8202247	0.83181626	1.0	217	tags=19%, list=16%, signal=22%
GO_HEART_DEVELOPMENT	GO_HEART_DEVELOPMENT		28	-0.1962073	-0.72795045	0.889336	0.8400681	1.0	229	tags=21%, list=17%, signal=25%
GO_BEHAVIOR	GO_BEHAVIOR		21	-0.24374261	-0.7231317	0.8730769	0.84476936	1.0	76	tags=10%, list=6%, signal=10%
GO_NEGATIVE_REGULATION_OF_CELL_ADHESION	GO_NEGATIVE_REGULATION_OF_CELL_ADHESION		16	-0.25315234	-0.70449513	0.8206107	0.8674707	1.0	11	tags=6%, list=1%, signal=6%
GO_NEGATIVE_REGULATION_OF_CELL_DEVELOPMENT	GO_NEGATIVE_REGULATION_OF_CELL_DEVELOPMENT		20	-0.22805858	-0.6933302	0.91013384	0.87916654	1.0	139	tags=15%, list=11%, signal=17%
GO_POST_TRANSLATIONAL_PROTEIN_MODIFICATION	GO_POST_TRANSLATIONAL_PROTEIN_MODIFICATION		15	-0.19972347	-0.640849	0.9362934	0.9309468	1.0	213	tags=20%, list=16%, signal=24%
GO_REGULATION_OF_APOPTOTIC_SIGNALING_PATHWAY	GO_REGULATION_OF_APOPTOTIC_SIGNALING_PATHWAY		23	-0.21168639	-0.64031893	0.95334685	0.92942196	1.0	344	tags=35%, list=26%, signal=46%
GO_EXTERNAL_SIDE_OF_PLASMA_MEMBRANE	GO_EXTERNAL_SIDE_OF_PLASMA_MEMBRANE		21	-0.22072273	-0.6233002	0.92971885	0.9404329	1.0	99	tags=10%, list=8%, signal=10%
